# Supplementary material for: 1-(5a,5b,8,8,11a,13b-Hexamethyl­eicosa­hydro-1H-cyclo­penta­[a]chrysen-3-yl)-1-ethanone
Source: Acta Crystallogr Sect E Struct Rep Online. 2008 Mar 20;64(Pt 4):o723. doi: 10.1107/S1600536808006831 (PMC2960924; doi:10.1107/S1600536808006831)
Supplement: Supplementary file 1 [file e-64-0o723-sup1.cif]

##############################################################################
###                                                                        ###
###        Electronic paper (Acta Crystallographica Section E)             ###
###                                                                        ###
##############################################################################
#                                                                            #
# This CIF contains the data in a paper accepted for publication in Acta     #
# Crystallographica Section E. It conforms to the requirements of Notes      #
# for Authors for Section E, and has been peer reviewed under the auspices   #
# of the IUCr Commission on Journals.                                        #
#                                                                            #
# Full details of the Crystallographic Information File format               #
# are given in the paper "The Crystallographic Information File (CIF):       #
# a New Standard Archive File for Crystallography" by S. R. Hall, F. H.      #
# Allen and I. D. Brown [Acta Cryst. (1991), A47, 655-685].                  #
#                                                                            #
# The current version of the core CIF dictionary is obtainable from          #
# ftp://ftp.iucr.org/pub/cif_core.dic. The current version number is 2.4.    #
#                                                                            #
# Software is freely available for graphical display of the structure(s) in  #
# this CIF.  For information consult the CIF home page http://www.iucr.org/  #
# cif/home.html                                                              #
#                                                                            #
# This file may be used for bona fide research purposes within the           #
# scientific community so long as proper attribution is given to the journal # 
# article from which it was obtained.                                        #
#                                                                            #
##############################################################################
                                             
data_global
_audit_creation_method     SHELXL-97
_journal_date_recd_electronic     2008-02-27
_journal_date_accepted     2008-03-11
_journal_name_full     'Acta Crystallographica, Section E'
_journal_year     2008
_journal_volume     64
_journal_issue      4
_journal_page_first     o723
_journal_page_last     o723
_journal_paper_category     QO
_journal_coeditor_code     IS2277
_publ_contact_author
;
    Siddiqui, Hamid Latif'
    Institute of Chemistry
    University of the Punjab
    Lahore
    Pakistan
;
_publ_contact_author_email     drhamidlatif@yahoo.com
_publ_contact_author_fax     ' ? '
_publ_contact_author_phone     ' ? '
_publ_section_title
;\
1-(5a,5b,8,8,11a,13b-Hexamethyleicosahydro-1<i>H</i>-\
cyclopenta[<i>a</i>]chrysen-3-yl)-1-ethanone
;
loop_
    _publ_author_name
    _publ_author_address
    'Hussain, Altaf'
;
Institute of Chemistry
University of the Punjab
Lahore
Pakistan
;
    'Siddiqui, Hamid Latif'
;
Institute of Chemistry
University of the Punjab
Lahore
Pakistan
;
    'Rashid, Rehana'
;
Department of Chemistry
University of Balochistan
Quetta
Pakistan
;
    'Khan, Khalid Mehmood'
;
International Center for Chemical Sciences
HEJ Research Institute of Chemistry
University of Karachi
Karachi-75270
Pakistan
;
    'Parvez, Masood'
;
Department of Chemistry
The University of Calgary
2500 University Drive NW
Calgary
Alberta
Canada T2N 1N4
;
data_I
_chemical_name_systematic
;
1-(5a,5b,8,8,11a,13b-Hexamethyleicosahydro-1H-cyclopenta[a]chrysen-3-yl)-
1-ethanone
;
_chemical_name_common
;
;
_chemical_formula_moiety     'C29 H48 O'
_chemical_formula_sum     'C29 H48 O'
_chemical_formula_iupac     'C29 H48 O'
_chemical_formula_weight     412.67
_chemical_melting_point     '495-497'
_symmetry_cell_setting     'Triclinic'
_symmetry_space_group_name_H-M     'P 1'
_symmetry_space_group_name_Hall     'P 1'
loop_
    _symmetry_equiv_pos_as_xyz
    'x, y, z'
_cell_length_a     6.581(3)
_cell_length_b     7.260(4)
_cell_length_c     27.908(14)
_cell_angle_alpha     84.98(2)
_cell_angle_beta     86.48(3)
_cell_angle_gamma     64.01(3)
_cell_volume     1193.6(10)
_cell_formula_units_Z     2
_cell_measurement_reflns_used     1724
_cell_measurement_theta_min     3.1
_cell_measurement_theta_max     25.3
_cell_measurement_temperature     173(2)
_exptl_crystal_description     'plate'
_exptl_crystal_colour     'colorless'
_exptl_crystal_size_max     0.12
_exptl_crystal_size_mid     0.10
_exptl_crystal_size_min     0.05
_exptl_crystal_density_diffrn     1.148
_exptl_crystal_density_meas     ?
_exptl_crystal_density_method     'not measured'
_exptl_crystal_F_000     460
_exptl_absorpt_coefficient_mu     0.066
_exptl_absorpt_correction_type     'multi-scan'
_exptl_absorpt_process_details     '(<i>SORTAV</i>; Blessing, 1997)'
_exptl_absorpt_correction_T_min     0.992
_exptl_absorpt_correction_T_max     0.997
_exptl_special_details
;
;
_diffrn_ambient_temperature     173(2)
_diffrn_radiation_type     MoK\a
_diffrn_radiation_wavelength     0.71073
_diffrn_radiation_source     'fine-focus sealed tube'
_diffrn_radiation_monochromator     graphite
_diffrn_measurement_device_type     'Nonius KappaCCD'
_diffrn_measurement_method     '\w and \f'
_diffrn_detector_area_resol_mean     ?
_diffrn_reflns_number     7958
_diffrn_reflns_av_R_equivalents     0.050
_diffrn_reflns_av_sigmaI/netI     0.067
_diffrn_reflns_theta_min     3.1
_diffrn_reflns_theta_max     25.3
_diffrn_reflns_theta_full     25.3
_diffrn_measured_fraction_theta_max     0.985
_diffrn_measured_fraction_theta_full     0.985
_diffrn_reflns_limit_h_min     -7
_diffrn_reflns_limit_h_max     7
_diffrn_reflns_limit_k_min     -8
_diffrn_reflns_limit_k_max     8
_diffrn_reflns_limit_l_min     -33
_diffrn_reflns_limit_l_max     33
_diffrn_standards_number     ?
_diffrn_standards_interval_count     ?
_diffrn_standards_interval_time     ?
_diffrn_standards_decay_%     ?
_refine_special_details
;
 Refinement of F^2^ against ALL reflections.  The weighted R-factor wR and
 goodness of fit S are based on F^2^, conventional R-factors R are based
 on F, with F set to zero for negative F^2^. The threshold expression of
 F^2^ > 2sigma(F^2^) is used only for calculating R-factors(gt) etc. and is
 not relevant to the choice of reflections for refinement.  R-factors based
 on F^2^ are statistically about twice as large as those based on F, and R-
 factors based on ALL data will be even larger.
;
_reflns_number_total     4272
_reflns_number_gt     3161
_reflns_threshold_expression     'I >2\s(I)'
_refine_ls_structure_factor_coef     Fsqd
_refine_ls_matrix_type     full
_refine_ls_R_factor_all     0.104
_refine_ls_R_factor_gt     0.069
_refine_ls_wR_factor_gt     0.154
_refine_ls_wR_factor_ref     0.177
_refine_ls_goodness_of_fit_ref     1.05
_refine_ls_restrained_S_all     1.05
_refine_ls_number_reflns     4272
_refine_ls_number_parameters     555
_refine_ls_number_restraints     3
_refine_ls_hydrogen_treatment     constr
_refine_ls_weighting_scheme     calc
_refine_ls_weighting_details
              'calc w=1/[\s^2^(Fo^2^)+(0.08P)^2^+0.9P] where P=(Fo^2^+2Fc^2^)/3'
_atom_sites_solution_hydrogens     geom
_atom_sites_solution_primary     direct
_atom_sites_solution_secondary     difmap
_refine_ls_shift/su_max     0.003
_refine_ls_shift/su_mean     0.000
_refine_diff_density_max     0.25
_refine_diff_density_min     -0.30
_refine_ls_extinction_method     none
_refine_ls_extinction_coef     ?
loop_
    _atom_type_symbol
    _atom_type_description
    _atom_type_scat_dispersion_real
    _atom_type_scat_dispersion_imag
    _atom_type_scat_source
    'C' 'C' 0.0033 0.0016
                         'International Tables Vol C Tables 4.2.6.8 and 6.1.1.4'
    'H' 'H' 0.0000 0.0000
                         'International Tables Vol C Tables 4.2.6.8 and 6.1.1.4'
    'O' 'O' 0.0106 0.0060
                         'International Tables Vol C Tables 4.2.6.8 and 6.1.1.4'
_computing_data_collection     'COLLECT (Hooft, 1998)'
_computing_cell_refinement     'DENZO (Otwinowski & Minor, 1997)'
_computing_data_reduction     'SCALEPACK (Otwinowski & Minor, 1997)'
_computing_structure_solution     'SAPI91 (Fan, 1991)'
_computing_structure_refinement     'SHELXL97 (Sheldrick, 2008)'
_computing_molecular_graphics     'ORTEPII (Johnson, 1976)'
_computing_publication_material     'SHELXL97 (Sheldrick, 2008)'
loop_
    _atom_site_type_symbol
    _atom_site_label
    _atom_site_fract_x
    _atom_site_fract_y
    _atom_site_fract_z
    _atom_site_U_iso_or_equiv
    _atom_site_adp_type
    _atom_site_calc_flag
    _atom_site_refinement_flags
    _atom_site_occupancy
    _atom_site_disorder_assembly
    _atom_site_disorder_group
    C C1 1.1950(11) 0.7924(9) 0.6895(2) 0.0430(16) Uani d . 1 . .
    H H1A 1.2029 0.6618 0.6795 0.052 Uiso calc R 1 . .
    H H1B 1.3132 0.8197 0.6710 0.052 Uiso calc R 1 . .
    C C2 1.2449(11) 0.7675(9) 0.7428(2) 0.0458(16) Uani d . 1 . .
    H H2A 1.1365 0.7263 0.7613 0.055 Uiso calc R 1 . .
    H H2B 1.3990 0.6569 0.7483 0.055 Uiso calc R 1 . .
    C C3 1.2281(10) 0.9646(9) 0.7610(2) 0.0396(14) Uani d . 1 . .
    H H3A 1.3493 0.9959 0.7452 0.047 Uiso calc R 1 . .
    H H3B 1.2542 0.9433 0.7960 0.047 Uiso calc R 1 . .
    C C4 0.9981(10) 1.1510(8) 0.7517(2) 0.0371(14) Uani d . 1 . .
    C C5 0.9477(9) 1.1644(8) 0.6975(2) 0.0312(12) Uani d . 1 . .
    H H5 1.0720 1.1892 0.6803 0.037 Uiso calc R 1 . .
    C C6 0.7297(10) 1.3533(8) 0.6823(2) 0.0387(14) Uani d . 1 . .
    H H6A 0.5968 1.3321 0.6948 0.046 Uiso calc R 1 . .
    H H6B 0.7236 1.4759 0.6966 0.046 Uiso calc R 1 . .
    C C7 0.7201(10) 1.3899(8) 0.6279(2) 0.0380(14) Uani d . 1 . .
    H H7A 0.8453 1.4242 0.6163 0.046 Uiso calc R 1 . .
    H H7B 0.5764 1.5103 0.6196 0.046 Uiso calc R 1 . .
    C C8 0.7368(9) 1.2052(7) 0.6010(2) 0.0298(12) Uani d . 1 . .
    C C9 0.9473(9) 1.0093(8) 0.6205(2) 0.0303(12) Uani d . 1 . .
    H H9 1.0819 1.0340 0.6101 0.036 Uiso calc R 1 . .
    C C10 0.9619(9) 0.9668(8) 0.6769(2) 0.0325(13) Uani d . 1 . .
    C C11 0.9744(11) 0.8186(8) 0.5939(2) 0.0395(14) Uani d . 1 . .
    H H11A 1.1158 0.6994 0.6042 0.047 Uiso calc R 1 . .
    H H11B 0.8468 0.7848 0.6036 0.047 Uiso calc R 1 . .
    C C12 0.9811(11) 0.8525(8) 0.5399(2) 0.0408(15) Uani d . 1 . .
    H H12A 0.9805 0.7332 0.5254 0.049 Uiso calc R 1 . .
    H H12B 1.1236 0.8609 0.5297 0.049 Uiso calc R 1 . .
    C C13 0.7792(9) 1.0501(8) 0.5211(2) 0.0294(12) Uani d . 1 . .
    H H13 0.6422 1.0362 0.5348 0.035 Uiso calc R 1 . .
    C C14 0.7750(9) 1.2403(7) 0.5449(2) 0.0307(13) Uani d . 1 . .
    C C15 0.5757(10) 1.4435(8) 0.5244(2) 0.0357(14) Uani d . 1 . .
    H H15A 0.4321 1.4525 0.5397 0.043 Uiso calc R 1 . .
    H H15B 0.5972 1.5619 0.5338 0.043 Uiso calc R 1 . .
    C C16 0.5533(10) 1.4622(8) 0.4699(2) 0.0365(14) Uani d . 1 . .
    H H16A 0.4172 1.5882 0.4602 0.044 Uiso calc R 1 . .
    H H16B 0.6874 1.4710 0.4538 0.044 Uiso calc R 1 . .
    C C17 0.5338(9) 1.2735(8) 0.4552(2) 0.0323(13) Uani d . 1 . .
    H H17 0.4139 1.2615 0.4772 0.039 Uiso calc R 1 . .
    C C18 0.7506(9) 1.0735(8) 0.4665(2) 0.0332(13) Uani d . 1 . .
    C C19 0.6834(12) 0.9156(9) 0.4482(2) 0.0423(15) Uani d . 1 . .
    H H19A 0.5848 0.8828 0.4723 0.051 Uiso calc R 1 . .
    H H19B 0.8191 0.7873 0.4417 0.051 Uiso calc R 1 . .
    C C20 0.5545(11) 1.0187(9) 0.4013(2) 0.0412(14) Uani d . 1 . .
    H H20A 0.4261 0.9839 0.3987 0.049 Uiso calc R 1 . .
    H H20B 0.6567 0.9708 0.3728 0.049 Uiso calc R 1 . .
    C C21 0.4672(10) 1.2545(8) 0.4038(2) 0.0340(13) Uani d . 1 . .
    H H21 0.2983 1.3161 0.4037 0.041 Uiso calc R 1 . .
    C C22 0.5414(10) 1.3552(9) 0.3616(2) 0.0406(14) Uani d . 1 . .
    C C23 0.4498(12) 1.5885(9) 0.3589(2) 0.0454(16) Uani d . 1 . .
    H H23A 0.3236 1.6452 0.3821 0.055 Uiso calc R 1 . .
    H H23B 0.3969 1.6443 0.3264 0.055 Uiso calc R 1 . .
    H H23C 0.5699 1.6257 0.3664 0.055 Uiso calc R 1 . .
    C C24 1.0309(13) 1.3405(10) 0.7627(3) 0.0529(18) Uani d . 1 . .
    H H24A 0.8830 1.4589 0.7652 0.064 Uiso calc R 1 . .
    H H24B 1.1215 1.3702 0.7367 0.064 Uiso calc R 1 . .
    H H24C 1.1091 1.3127 0.7932 0.064 Uiso calc R 1 . .
    C C25 0.8197(11) 1.1357(10) 0.7870(2) 0.0465(16) Uani d . 1 . .
    H H25A 0.6710 1.2459 0.7788 0.056 Uiso calc R 1 . .
    H H25B 0.8558 1.1490 0.8197 0.056 Uiso calc R 1 . .
    H H25C 0.8174 1.0023 0.7854 0.056 Uiso calc R 1 . .
    C C26 0.5133(10) 1.1867(9) 0.6118(2) 0.0393(14) Uani d . 1 . .
    H H26A 0.5423 1.0421 0.6124 0.047 Uiso calc R 1 . .
    H H26B 0.4052 1.2659 0.5867 0.047 Uiso calc R 1 . .
    H H26C 0.4504 1.2404 0.6431 0.047 Uiso calc R 1 . .
    C C27 0.7810(11) 0.9017(10) 0.6983(2) 0.0432(15) Uani d . 1 . .
    H H27A 0.6384 1.0240 0.7028 0.052 Uiso calc R 1 . .
    H H27B 0.8304 0.8252 0.7294 0.052 Uiso calc R 1 . .
    H H27C 0.7588 0.8141 0.6764 0.052 Uiso calc R 1 . .
    C C28 0.9935(10) 1.2664(9) 0.5329(2) 0.0390(14) Uani d . 1 . .
    H H28A 0.9859 1.3310 0.5003 0.047 Uiso calc R 1 . .
    H H28B 1.1242 1.1315 0.5348 0.047 Uiso calc R 1 . .
    H H28C 1.0090 1.3534 0.5560 0.047 Uiso calc R 1 . .
    C C29 0.9562(10) 1.0664(9) 0.4360(2) 0.0415(15) Uani d . 1 . .
    H H29A 0.9402 1.0422 0.4027 0.050 Uiso calc R 1 . .
    H H29B 1.0945 0.9549 0.4491 0.050 Uiso calc R 1 . .
    H H29C 0.9649 1.1975 0.4367 0.050 Uiso calc R 1 . .
    O O30 0.6564(8) 1.2631(6) 0.32799(17) 0.0533(12) Uani d . 1 . .
    C C31 0.2889(11) 0.9966(8) -0.0337(2) 0.0380(14) Uani d . 1 . .
    H H31A 0.1559 1.1231 -0.0249 0.046 Uiso calc R 1 . .
    H H31B 0.4187 0.9845 -0.0154 0.046 Uiso calc R 1 . .
    C C32 0.3420(11) 1.0165(8) -0.0873(2) 0.0397(15) Uani d . 1 . .
    H H32A 0.2091 1.0375 -0.1058 0.048 Uiso calc R 1 . .
    H H32B 0.3727 1.1381 -0.0944 0.048 Uiso calc R 1 . .
    C C33 0.5454(10) 0.8262(9) -0.1030(2) 0.0390(14) Uani d . 1 . .
    H H33A 0.6810 0.8159 -0.0872 0.047 Uiso calc R 1 . .
    H H33B 0.5695 0.8421 -0.1382 0.047 Uiso calc R 1 . .
    C C34 0.5221(10) 0.6230(8) -0.0909(2) 0.0359(14) Uani d . 1 . .
    C C35 0.4492(10) 0.6168(8) -0.0372(2) 0.0304(12) Uani d . 1 . .
    H H35 0.5796 0.6082 -0.0190 0.037 Uiso calc R 1 . .
    C C36 0.4218(10) 0.4208(8) -0.0203(2) 0.0373(14) Uani d . 1 . .
    H H36A 0.2818 0.4289 -0.0335 0.045 Uiso calc R 1 . .
    H H36B 0.5510 0.3000 -0.0329 0.045 Uiso calc R 1 . .
    C C37 0.4107(10) 0.3926(8) 0.0342(2) 0.0339(13) Uani d . 1 . .
    H H37A 0.5570 0.3714 0.0470 0.041 Uiso calc R 1 . .
    H H37B 0.3895 0.2671 0.0433 0.041 Uiso calc R 1 . .
    C C38 0.2185(9) 0.5761(8) 0.0580(2) 0.0298(12) Uani d . 1 . .
    C C39 0.2278(9) 0.7806(7) 0.0369(2) 0.0304(12) Uani d . 1 . .
    H H39 0.3739 0.7714 0.0479 0.037 Uiso calc R 1 . .
    C C40 0.2399(9) 0.8093(7) -0.0192(2) 0.0294(12) Uani d . 1 . .
    C C41 0.0424(10) 0.9667(8) 0.0609(2) 0.0361(13) Uani d . 1 . .
    H H41A 0.0621 1.0914 0.0498 0.043 Uiso calc R 1 . .
    H H41B -0.1072 0.9866 0.0504 0.043 Uiso calc R 1 . .
    C C42 0.0455(11) 0.9435(8) 0.1160(2) 0.0390(14) Uani d . 1 . .
    H H42A 0.1831 0.9488 0.1269 0.047 Uiso calc R 1 . .
    H H42B -0.0874 1.0603 0.1290 0.047 Uiso calc R 1 . .
    C C43 0.0415(9) 0.7436(7) 0.1361(2) 0.0297(12) Uani d . 1 . .
    H H43 -0.0941 0.7429 0.1220 0.036 Uiso calc R 1 . .
    C C44 0.2496(9) 0.5564(8) 0.1153(2) 0.0293(12) Uani d . 1 . .
    C C45 0.2555(10) 0.3504(8) 0.1369(2) 0.0349(13) Uani d . 1 . .
    H H45A 0.1406 0.3254 0.1209 0.042 Uiso calc R 1 . .
    H H45B 0.4053 0.2385 0.1292 0.042 Uiso calc R 1 . .
    C C46 0.2121(10) 0.3379(8) 0.1917(2) 0.0333(13) Uani d . 1 . .
    H H46A 0.2036 0.2075 0.2020 0.040 Uiso calc R 1 . .
    H H46B 0.3367 0.3431 0.2088 0.040 Uiso calc R 1 . .
    C C47 -0.0109(9) 0.5200(8) 0.2032(2) 0.0305(12) Uani d . 1 . .
    H H47 -0.1218 0.5185 0.1805 0.037 Uiso calc R 1 . .
    C C48 0.0036(9) 0.7260(8) 0.1906(2) 0.0319(13) Uani d . 1 . .
    C C49 -0.2381(10) 0.8751(9) 0.2069(2) 0.0394(14) Uani d . 1 . .
    H H49A -0.2466 1.0120 0.2114 0.047 Uiso calc R 1 . .
    H H49B -0.3495 0.8906 0.1827 0.047 Uiso calc R 1 . .
    C C50 -0.2841(10) 0.7765(9) 0.2548(2) 0.0418(15) Uani d . 1 . .
    H H50A -0.4453 0.8038 0.2580 0.050 Uiso calc R 1 . .
    H H50B -0.2466 0.8327 0.2823 0.050 Uiso calc R 1 . .
    C C51 -0.1296(10) 0.5406(9) 0.2538(2) 0.0365(13) Uani d . 1 . .
    H H51 -0.2332 0.4731 0.2533 0.044 Uiso calc R 1 . .
    C C52 0.0131(10) 0.4465(9) 0.2969(2) 0.0397(14) Uani d . 1 . .
    C C53 0.1511(11) 0.2139(9) 0.3016(2) 0.0459(16) Uani d . 1 . .
    H H53A 0.0815 0.1494 0.2829 0.055 Uiso calc R 1 . .
    H H53B 0.1549 0.1647 0.3355 0.055 Uiso calc R 1 . .
    H H53C 0.3057 0.1781 0.2893 0.055 Uiso calc R 1 . .
    C C54 0.7616(11) 0.4468(10) -0.0980(2) 0.0480(17) Uani d . 1 . .
    H H54A 0.7539 0.3146 -0.0938 0.058 Uiso calc R 1 . .
    H H54B 0.8628 0.4512 -0.0743 0.058 Uiso calc R 1 . .
    H H54C 0.8197 0.4632 -0.1305 0.058 Uiso calc R 1 . .
    C C55 0.3667(12) 0.6029(10) -0.1267(2) 0.0476(16) Uani d . 1 . .
    H H55A 0.3383 0.4834 -0.1166 0.057 Uiso calc R 1 . .
    H H55B 0.4395 0.5851 -0.1588 0.057 Uiso calc R 1 . .
    H H55C 0.2230 0.7272 -0.1278 0.057 Uiso calc R 1 . .
    C C56 -0.0049(10) 0.5719(9) 0.0467(2) 0.0384(14) Uani d . 1 . .
    H H56A -0.1281 0.7110 0.0474 0.046 Uiso calc R 1 . .
    H H56B -0.0364 0.4806 0.0708 0.046 Uiso calc R 1 . .
    H H56C 0.0072 0.5216 0.0147 0.046 Uiso calc R 1 . .
    C C57 0.0192(10) 0.8489(9) -0.0428(2) 0.0405(14) Uani d . 1 . .
    H H57A 0.0109 0.7182 -0.0448 0.049 Uiso calc R 1 . .
    H H57B 0.0149 0.9139 -0.0752 0.049 Uiso calc R 1 . .
    H H57C -0.1094 0.9398 -0.0234 0.049 Uiso calc R 1 . .
    C C58 0.4763(10) 0.5523(9) 0.1273(2) 0.0372(14) Uani d . 1 . .
    H H58A 0.5085 0.5060 0.1612 0.045 Uiso calc R 1 . .
    H H58B 0.4678 0.6905 0.1214 0.045 Uiso calc R 1 . .
    H H58C 0.5971 0.4576 0.1070 0.045 Uiso calc R 1 . .
    C C59 0.1696(10) 0.7535(9) 0.2215(2) 0.0386(14) Uani d . 1 . .
    H H59A 0.1122 0.7685 0.2548 0.046 Uiso calc R 1 . .
    H H59B 0.1872 0.8767 0.2093 0.046 Uiso calc R 1 . .
    H H59C 0.3165 0.6331 0.2201 0.046 Uiso calc R 1 . .
    O O60 0.0185(8) 0.5464(7) 0.32916(17) 0.0546(12) Uani d . 1 . .
loop_
    _atom_site_aniso_label
    _atom_site_aniso_U_11
    _atom_site_aniso_U_22
    _atom_site_aniso_U_33
    _atom_site_aniso_U_12
    _atom_site_aniso_U_13
    _atom_site_aniso_U_23
    C1 0.048(4) 0.027(3) 0.034(3) 0.001(3) 0.000(3) 0.000(2)
    C2 0.045(4) 0.038(4) 0.038(4) -0.001(3) -0.003(3) -0.006(3)
    C3 0.043(4) 0.038(3) 0.033(3) -0.014(3) -0.002(3) 0.001(3)
    C4 0.043(3) 0.025(3) 0.043(4) -0.014(3) 0.001(3) -0.001(3)
    C5 0.030(3) 0.023(3) 0.037(3) -0.008(2) 0.003(2) -0.007(2)
    C6 0.046(4) 0.018(3) 0.040(3) -0.002(3) 0.000(3) -0.003(2)
    C7 0.045(4) 0.017(3) 0.043(3) -0.004(3) -0.001(3) -0.005(2)
    C8 0.031(3) 0.013(2) 0.041(3) -0.005(2) 0.000(2) -0.003(2)
    C9 0.030(3) 0.021(3) 0.037(3) -0.009(2) 0.001(2) -0.001(2)
    C10 0.038(3) 0.022(3) 0.035(3) -0.011(3) 0.003(2) -0.004(2)
    C11 0.046(3) 0.016(3) 0.046(4) -0.003(2) -0.001(3) -0.007(2)
    C12 0.045(4) 0.019(3) 0.043(4) 0.000(3) -0.005(3) -0.005(2)
    C13 0.029(3) 0.016(3) 0.038(3) -0.005(2) -0.002(2) -0.001(2)
    C14 0.034(3) 0.012(2) 0.038(3) -0.003(2) -0.003(2) -0.003(2)
    C15 0.040(3) 0.013(3) 0.044(3) -0.003(2) -0.006(3) 0.001(2)
    C16 0.040(3) 0.017(3) 0.044(3) -0.005(2) -0.004(3) -0.003(2)
    C17 0.032(3) 0.024(3) 0.041(3) -0.012(2) -0.004(2) 0.000(2)
    C18 0.038(3) 0.017(3) 0.041(3) -0.010(2) -0.001(3) -0.002(2)
    C19 0.065(4) 0.022(3) 0.042(4) -0.021(3) -0.004(3) -0.001(3)
    C20 0.061(4) 0.031(3) 0.038(3) -0.026(3) 0.000(3) -0.004(3)
    C21 0.035(3) 0.022(3) 0.043(3) -0.012(2) 0.003(3) -0.004(2)
    C22 0.045(4) 0.037(3) 0.042(4) -0.019(3) -0.001(3) -0.004(3)
    C23 0.059(4) 0.028(3) 0.053(4) -0.022(3) -0.002(3) 0.001(3)
    C24 0.077(5) 0.041(4) 0.049(4) -0.033(4) -0.009(4) -0.002(3)
    C25 0.053(4) 0.037(3) 0.042(4) -0.012(3) 0.008(3) -0.011(3)
    C26 0.033(3) 0.035(3) 0.043(4) -0.009(3) 0.000(3) -0.001(3)
    C27 0.052(4) 0.034(3) 0.044(4) -0.019(3) 0.002(3) 0.000(3)
    C28 0.039(3) 0.036(3) 0.043(4) -0.018(3) -0.003(3) 0.002(3)
    C29 0.041(3) 0.035(3) 0.038(3) -0.008(3) 0.007(3) -0.006(3)
    O30 0.069(3) 0.037(2) 0.049(3) -0.020(2) 0.011(2) -0.002(2)
    C31 0.054(4) 0.021(3) 0.039(3) -0.016(3) -0.001(3) -0.002(2)
    C32 0.060(4) 0.018(3) 0.042(4) -0.018(3) -0.004(3) -0.001(2)
    C33 0.043(4) 0.035(3) 0.037(3) -0.015(3) -0.004(3) -0.002(3)
    C34 0.043(3) 0.025(3) 0.036(3) -0.011(3) -0.001(3) -0.004(2)
    C35 0.035(3) 0.021(3) 0.035(3) -0.011(2) -0.004(2) -0.002(2)
    C36 0.047(4) 0.014(3) 0.047(4) -0.010(3) 0.003(3) -0.005(2)
    C37 0.041(3) 0.016(3) 0.038(3) -0.007(2) 0.002(3) -0.001(2)
    C38 0.033(3) 0.015(3) 0.038(3) -0.007(2) -0.004(2) -0.001(2)
    C39 0.034(3) 0.015(3) 0.041(3) -0.008(2) -0.002(2) -0.005(2)
    C40 0.034(3) 0.013(3) 0.039(3) -0.008(2) -0.001(2) -0.004(2)
    C41 0.045(3) 0.015(3) 0.043(3) -0.009(2) 0.008(3) -0.002(2)
    C42 0.052(4) 0.017(3) 0.045(4) -0.012(3) 0.009(3) -0.008(2)
    C43 0.031(3) 0.014(3) 0.041(3) -0.009(2) -0.002(2) 0.001(2)
    C44 0.030(3) 0.013(2) 0.041(3) -0.006(2) 0.002(2) 0.000(2)
    C45 0.041(3) 0.019(3) 0.041(3) -0.011(2) 0.002(3) -0.006(2)
    C46 0.036(3) 0.020(3) 0.041(3) -0.010(2) -0.001(2) 0.002(2)
    C47 0.033(3) 0.021(3) 0.034(3) -0.009(2) 0.000(2) -0.001(2)
    C48 0.032(3) 0.019(3) 0.044(3) -0.010(2) 0.000(2) -0.005(2)
    C49 0.039(3) 0.027(3) 0.044(4) -0.006(3) 0.004(3) -0.006(3)
    C50 0.035(3) 0.033(3) 0.045(4) -0.004(3) 0.004(3) -0.004(3)
    C51 0.034(3) 0.029(3) 0.046(4) -0.014(3) 0.001(3) 0.001(3)
    C52 0.043(3) 0.038(3) 0.034(3) -0.015(3) 0.006(3) -0.004(3)
    C53 0.051(4) 0.027(3) 0.045(4) -0.006(3) -0.003(3) 0.008(3)
    C54 0.052(4) 0.032(3) 0.045(4) -0.005(3) 0.004(3) -0.003(3)
    C55 0.078(5) 0.032(3) 0.038(3) -0.028(3) -0.008(3) -0.002(3)
    C56 0.052(4) 0.025(3) 0.040(3) -0.019(3) 0.000(3) 0.001(3)
    C57 0.044(4) 0.029(3) 0.044(4) -0.011(3) -0.005(3) 0.000(3)
    C58 0.037(3) 0.036(3) 0.035(3) -0.013(3) -0.001(2) -0.005(3)
    C59 0.041(3) 0.029(3) 0.049(4) -0.018(3) -0.001(3) -0.005(3)
    O60 0.063(3) 0.042(3) 0.052(3) -0.014(2) -0.017(2) -0.006(2)
_geom_special_details
;
 All esds (except the esd in the dihedral angle between two l.s. planes)
 are estimated using the full covariance matrix.  The cell esds are taken
 into account individually in the estimation of esds in distances, angles
 and torsion angles; correlations between esds in cell parameters are only
 used when they are defined by crystal symmetry.  An approximate (isotropic)
 treatment of cell esds is used for estimating esds involving l.s. planes.
;
loop_
    _geom_bond_atom_site_label_1
    _geom_bond_atom_site_label_2
    _geom_bond_site_symmetry_2
    _geom_bond_distance
    _geom_bond_publ_flag
    C1 C2 . 1.522(8) ?
    C1 C10 . 1.539(8) ?
    C1 H1A . 0.9900 ?
    C1 H1B . 0.9900 ?
    C2 C3 . 1.516(9) ?
    C2 H2A . 0.9900 ?
    C2 H2B . 0.9900 ?
    C3 C4 . 1.543(8) ?
    C3 H3A . 0.9900 ?
    C3 H3B . 0.9900 ?
    C4 C25 . 1.522(9) ?
    C4 C24 . 1.542(8) ?
    C4 C5 . 1.553(8) ?
    C5 C6 . 1.539(8) ?
    C5 C10 . 1.556(7) ?
    C5 H5 . 1.0000 ?
    C6 C7 . 1.519(8) ?
    C6 H6A . 0.9900 ?
    C6 H6B . 0.9900 ?
    C7 C8 . 1.553(7) ?
    C7 H7A . 0.9900 ?
    C7 H7B . 0.9900 ?
    C8 C26 . 1.543(8) ?
    C8 C9 . 1.571(7) ?
    C8 C14 . 1.588(8) ?
    C9 C11 . 1.564(7) ?
    C9 C10 . 1.577(8) ?
    C9 H9 . 1.0000 ?
    C10 C27 . 1.534(8) ?
    C11 C12 . 1.507(8) ?
    C11 H11A . 0.9900 ?
    C11 H11B . 0.9900 ?
    C12 C13 . 1.544(7) ?
    C12 H12A . 0.9900 ?
    C12 H12B . 0.9900 ?
    C13 C18 . 1.531(8) ?
    C13 C14 . 1.573(7) ?
    C13 H13 . 1.0000 ?
    C14 C28 . 1.544(8) ?
    C14 C15 . 1.572(7) ?
    C15 C16 . 1.526(8) ?
    C15 H15A . 0.9900 ?
    C15 H15B . 0.9900 ?
    C16 C17 . 1.523(8) ?
    C16 H16A . 0.9900 ?
    C16 H16B . 0.9900 ?
    C17 C18 . 1.550(8) ?
    C17 C21 . 1.559(8) ?
    C17 H17 . 1.0000 ?
    C18 C19 . 1.532(8) ?
    C18 C29 . 1.538(8) ?
    C19 C20 . 1.551(9) ?
    C19 H19A . 0.9900 ?
    C19 H19B . 0.9900 ?
    C20 C21 . 1.556(8) ?
    C20 H20A . 0.9900 ?
    C20 H20B . 0.9900 ?
    C21 C22 . 1.501(8) ?
    C21 H21 . 1.0000 ?
    C22 O30 . 1.216(7) ?
    C22 C23 . 1.525(9) ?
    C23 H23A . 0.9800 ?
    C23 H23B . 0.9800 ?
    C23 H23C . 0.9800 ?
    C24 H24A . 0.9800 ?
    C24 H24B . 0.9800 ?
    C24 H24C . 0.9800 ?
    C25 H25A . 0.9800 ?
    C25 H25B . 0.9800 ?
    C25 H25C . 0.9800 ?
    C26 H26A . 0.9800 ?
    C26 H26B . 0.9800 ?
    C26 H26C . 0.9800 ?
    C27 H27A . 0.9800 ?
    C27 H27B . 0.9800 ?
    C27 H27C . 0.9800 ?
    C28 H28A . 0.9800 ?
    C28 H28B . 0.9800 ?
    C28 H28C . 0.9800 ?
    C29 H29A . 0.9800 ?
    C29 H29B . 0.9800 ?
    C29 H29C . 0.9800 ?
    C31 C32 . 1.523(8) ?
    C31 C40 . 1.546(8) ?
    C31 H31A . 0.9900 ?
    C31 H31B . 0.9900 ?
    C32 C33 . 1.518(8) ?
    C32 H32A . 0.9900 ?
    C32 H32B . 0.9900 ?
    C33 C34 . 1.555(8) ?
    C33 H33A . 0.9900 ?
    C33 H33B . 0.9900 ?
    C34 C55 . 1.534(9) ?
    C34 C35 . 1.547(8) ?
    C34 C54 . 1.549(8) ?
    C35 C36 . 1.542(8) ?
    C35 C40 . 1.566(7) ?
    C35 H35 . 1.0000 ?
    C36 C37 . 1.516(8) ?
    C36 H36A . 0.9900 ?
    C36 H36B . 0.9900 ?
    C37 C38 . 1.546(7) ?
    C37 H37A . 0.9900 ?
    C37 H37B . 0.9900 ?
    C38 C56 . 1.536(8) ?
    C38 C39 . 1.574(7) ?
    C38 C44 . 1.610(8) ?
    C39 C41 . 1.542(7) ?
    C39 C40 . 1.563(8) ?
    C39 H39 . 1.0000 ?
    C40 C57 . 1.530(8) ?
    C41 C42 . 1.533(8) ?
    C41 H41A . 0.9900 ?
    C41 H41B . 0.9900 ?
    C42 C43 . 1.520(7) ?
    C42 H42A . 0.9900 ?
    C42 H42B . 0.9900 ?
    C43 C48 . 1.529(8) ?
    C43 C44 . 1.572(7) ?
    C43 H43 . 1.0000 ?
    C44 C58 . 1.536(8) ?
    C44 C45 . 1.548(7) ?
    C45 C46 . 1.540(8) ?
    C45 H45A . 0.9900 ?
    C45 H45B . 0.9900 ?
    C46 C47 . 1.524(7) ?
    C46 H46A . 0.9900 ?
    C46 H46B . 0.9900 ?
    C47 C48 . 1.548(8) ?
    C47 C51 . 1.558(8) ?
    C47 H47 . 1.0000 ?
    C48 C59 . 1.521(8) ?
    C48 C49 . 1.548(8) ?
    C49 C50 . 1.538(9) ?
    C49 H49A . 0.9900 ?
    C49 H49B . 0.9900 ?
    C50 C51 . 1.564(8) ?
    C50 H50A . 0.9900 ?
    C50 H50B . 0.9900 ?
    C51 C52 . 1.492(9) ?
    C51 H51 . 1.0000 ?
    C52 O60 . 1.217(7) ?
    C52 C53 . 1.525(8) ?
    C53 H53A . 0.9800 ?
    C53 H53B . 0.9800 ?
    C53 H53C . 0.9800 ?
    C54 H54A . 0.9800 ?
    C54 H54B . 0.9800 ?
    C54 H54C . 0.9800 ?
    C55 H55A . 0.9800 ?
    C55 H55B . 0.9800 ?
    C55 H55C . 0.9800 ?
    C56 H56A . 0.9800 ?
    C56 H56B . 0.9800 ?
    C56 H56C . 0.9800 ?
    C57 H57A . 0.9800 ?
    C57 H57B . 0.9800 ?
    C57 H57C . 0.9800 ?
    C58 H58A . 0.9800 ?
    C58 H58B . 0.9800 ?
    C58 H58C . 0.9800 ?
    C59 H59A . 0.9800 ?
    C59 H59B . 0.9800 ?
    C59 H59C . 0.9800 ?
loop_
    _geom_angle_atom_site_label_1
    _geom_angle_atom_site_label_2
    _geom_angle_atom_site_label_3
    _geom_angle_site_symmetry_1
    _geom_angle_site_symmetry_3
    _geom_angle
    _geom_angle_publ_flag
    C2 C1 C10 . . 113.4(5) ?
    C2 C1 H1A . . 108.9 ?
    C10 C1 H1A . . 108.9 ?
    C2 C1 H1B . . 108.9 ?
    C10 C1 H1B . . 108.9 ?
    H1A C1 H1B . . 107.7 ?
    C3 C2 C1 . . 111.7(5) ?
    C3 C2 H2A . . 109.3 ?
    C1 C2 H2A . . 109.3 ?
    C3 C2 H2B . . 109.3 ?
    C1 C2 H2B . . 109.3 ?
    H2A C2 H2B . . 107.9 ?
    C2 C3 C4 . . 113.7(5) ?
    C2 C3 H3A . . 108.8 ?
    C4 C3 H3A . . 108.8 ?
    C2 C3 H3B . . 108.8 ?
    C4 C3 H3B . . 108.8 ?
    H3A C3 H3B . . 107.7 ?
    C25 C4 C24 . . 107.7(5) ?
    C25 C4 C3 . . 109.8(5) ?
    C24 C4 C3 . . 105.7(5) ?
    C25 C4 C5 . . 116.0(5) ?
    C24 C4 C5 . . 109.5(5) ?
    C3 C4 C5 . . 107.7(4) ?
    C6 C5 C4 . . 113.3(4) ?
    C6 C5 C10 . . 111.2(5) ?
    C4 C5 C10 . . 117.1(4) ?
    C6 C5 H5 . . 104.6 ?
    C4 C5 H5 . . 104.6 ?
    C10 C5 H5 . . 104.6 ?
    C7 C6 C5 . . 111.0(4) ?
    C7 C6 H6A . . 109.4 ?
    C5 C6 H6A . . 109.4 ?
    C7 C6 H6B . . 109.4 ?
    C5 C6 H6B . . 109.4 ?
    H6A C6 H6B . . 108.0 ?
    C6 C7 C8 . . 114.5(5) ?
    C6 C7 H7A . . 108.6 ?
    C8 C7 H7A . . 108.6 ?
    C6 C7 H7B . . 108.6 ?
    C8 C7 H7B . . 108.6 ?
    H7A C7 H7B . . 107.6 ?
    C26 C8 C7 . . 106.9(5) ?
    C26 C8 C9 . . 112.2(4) ?
    C7 C8 C9 . . 107.6(4) ?
    C26 C8 C14 . . 111.1(4) ?
    C7 C8 C14 . . 110.7(4) ?
    C9 C8 C14 . . 108.3(4) ?
    C11 C9 C8 . . 109.8(4) ?
    C11 C9 C10 . . 113.0(4) ?
    C8 C9 C10 . . 116.5(4) ?
    C11 C9 H9 . . 105.5 ?
    C8 C9 H9 . . 105.5 ?
    C10 C9 H9 . . 105.5 ?
    C27 C10 C1 . . 107.8(5) ?
    C27 C10 C5 . . 113.3(5) ?
    C1 C10 C5 . . 107.2(5) ?
    C27 C10 C9 . . 112.4(5) ?
    C1 C10 C9 . . 109.2(4) ?
    C5 C10 C9 . . 106.7(4) ?
    C12 C11 C9 . . 113.2(5) ?
    C12 C11 H11A . . 108.9 ?
    C9 C11 H11A . . 108.9 ?
    C12 C11 H11B . . 108.9 ?
    C9 C11 H11B . . 108.9 ?
    H11A C11 H11B . . 107.8 ?
    C11 C12 C13 . . 112.6(5) ?
    C11 C12 H12A . . 109.1 ?
    C13 C12 H12A . . 109.1 ?
    C11 C12 H12B . . 109.1 ?
    C13 C12 H12B . . 109.1 ?
    H12A C12 H12B . . 107.8 ?
    C18 C13 C12 . . 115.3(4) ?
    C18 C13 C14 . . 116.3(4) ?
    C12 C13 C14 . . 109.6(4) ?
    C18 C13 H13 . . 104.8 ?
    C12 C13 H13 . . 104.8 ?
    C14 C13 H13 . . 104.8 ?
    C28 C14 C15 . . 106.0(5) ?
    C28 C14 C13 . . 111.7(4) ?
    C15 C14 C13 . . 110.0(4) ?
    C28 C14 C8 . . 112.5(4) ?
    C15 C14 C8 . . 110.2(4) ?
    C13 C14 C8 . . 106.5(4) ?
    C16 C15 C14 . . 115.1(4) ?
    C16 C15 H15A . . 108.5 ?
    C14 C15 H15A . . 108.5 ?
    C16 C15 H15B . . 108.5 ?
    C14 C15 H15B . . 108.5 ?
    H15A C15 H15B . . 107.5 ?
    C17 C16 C15 . . 108.3(5) ?
    C17 C16 H16A . . 110.0 ?
    C15 C16 H16A . . 110.0 ?
    C17 C16 H16B . . 110.0 ?
    C15 C16 H16B . . 110.0 ?
    H16A C16 H16B . . 108.4 ?
    C16 C17 C18 . . 111.8(5) ?
    C16 C17 C21 . . 123.3(5) ?
    C18 C17 C21 . . 105.4(4) ?
    C16 C17 H17 . . 104.9 ?
    C18 C17 H17 . . 104.9 ?
    C21 C17 H17 . . 104.9 ?
    C13 C18 C19 . . 113.1(5) ?
    C13 C18 C29 . . 115.6(5) ?
    C19 C18 C29 . . 107.4(5) ?
    C13 C18 C17 . . 107.4(4) ?
    C19 C18 C17 . . 100.1(5) ?
    C29 C18 C17 . . 112.2(5) ?
    C18 C19 C20 . . 105.3(4) ?
    C18 C19 H19A . . 110.7 ?
    C20 C19 H19A . . 110.7 ?
    C18 C19 H19B . . 110.7 ?
    C20 C19 H19B . . 110.7 ?
    H19A C19 H19B . . 108.8 ?
    C19 C20 C21 . . 106.9(4) ?
    C19 C20 H20A . . 110.4 ?
    C21 C20 H20A . . 110.4 ?
    C19 C20 H20B . . 110.4 ?
    C21 C20 H20B . . 110.4 ?
    H20A C20 H20B . . 108.6 ?
    C22 C21 C20 . . 113.7(5) ?
    C22 C21 C17 . . 118.5(5) ?
    C20 C21 C17 . . 103.1(4) ?
    C22 C21 H21 . . 107.0 ?
    C20 C21 H21 . . 107.0 ?
    C17 C21 H21 . . 107.0 ?
    O30 C22 C21 . . 123.7(6) ?
    O30 C22 C23 . . 118.4(6) ?
    C21 C22 C23 . . 117.7(5) ?
    C22 C23 H23A . . 109.5 ?
    C22 C23 H23B . . 109.5 ?
    H23A C23 H23B . . 109.5 ?
    C22 C23 H23C . . 109.5 ?
    H23A C23 H23C . . 109.5 ?
    H23B C23 H23C . . 109.5 ?
    C4 C24 H24A . . 109.5 ?
    C4 C24 H24B . . 109.5 ?
    H24A C24 H24B . . 109.5 ?
    C4 C24 H24C . . 109.5 ?
    H24A C24 H24C . . 109.5 ?
    H24B C24 H24C . . 109.5 ?
    C4 C25 H25A . . 109.5 ?
    C4 C25 H25B . . 109.5 ?
    H25A C25 H25B . . 109.5 ?
    C4 C25 H25C . . 109.5 ?
    H25A C25 H25C . . 109.5 ?
    H25B C25 H25C . . 109.5 ?
    C8 C26 H26A . . 109.5 ?
    C8 C26 H26B . . 109.5 ?
    H26A C26 H26B . . 109.5 ?
    C8 C26 H26C . . 109.5 ?
    H26A C26 H26C . . 109.5 ?
    H26B C26 H26C . . 109.5 ?
    C10 C27 H27A . . 109.5 ?
    C10 C27 H27B . . 109.5 ?
    H27A C27 H27B . . 109.5 ?
    C10 C27 H27C . . 109.5 ?
    H27A C27 H27C . . 109.5 ?
    H27B C27 H27C . . 109.5 ?
    C14 C28 H28A . . 109.5 ?
    C14 C28 H28B . . 109.5 ?
    H28A C28 H28B . . 109.5 ?
    C14 C28 H28C . . 109.5 ?
    H28A C28 H28C . . 109.5 ?
    H28B C28 H28C . . 109.5 ?
    C18 C29 H29A . . 109.5 ?
    C18 C29 H29B . . 109.5 ?
    H29A C29 H29B . . 109.5 ?
    C18 C29 H29C . . 109.5 ?
    H29A C29 H29C . . 109.5 ?
    H29B C29 H29C . . 109.5 ?
    C32 C31 C40 . . 113.0(5) ?
    C32 C31 H31A . . 109.0 ?
    C40 C31 H31A . . 109.0 ?
    C32 C31 H31B . . 109.0 ?
    C40 C31 H31B . . 109.0 ?
    H31A C31 H31B . . 107.8 ?
    C33 C32 C31 . . 111.3(5) ?
    C33 C32 H32A . . 109.4 ?
    C31 C32 H32A . . 109.4 ?
    C33 C32 H32B . . 109.4 ?
    C31 C32 H32B . . 109.4 ?
    H32A C32 H32B . . 108.0 ?
    C32 C33 C34 . . 114.0(5) ?
    C32 C33 H33A . . 108.8 ?
    C34 C33 H33A . . 108.8 ?
    C32 C33 H33B . . 108.8 ?
    C34 C33 H33B . . 108.8 ?
    H33A C33 H33B . . 107.6 ?
    C55 C34 C35 . . 115.7(5) ?
    C55 C34 C54 . . 107.7(5) ?
    C35 C34 C54 . . 108.9(5) ?
    C55 C34 C33 . . 110.1(5) ?
    C35 C34 C33 . . 108.0(4) ?
    C54 C34 C33 . . 106.1(5) ?
    C36 C35 C34 . . 113.3(4) ?
    C36 C35 C40 . . 109.5(4) ?
    C34 C35 C40 . . 117.6(4) ?
    C36 C35 H35 . . 105.1 ?
    C34 C35 H35 . . 105.1 ?
    C40 C35 H35 . . 105.1 ?
    C37 C36 C35 . . 111.8(5) ?
    C37 C36 H36A . . 109.3 ?
    C35 C36 H36A . . 109.3 ?
    C37 C36 H36B . . 109.3 ?
    C35 C36 H36B . . 109.3 ?
    H36A C36 H36B . . 107.9 ?
    C36 C37 C38 . . 113.7(5) ?
    C36 C37 H37A . . 108.8 ?
    C38 C37 H37A . . 108.8 ?
    C36 C37 H37B . . 108.8 ?
    C38 C37 H37B . . 108.8 ?
    H37A C37 H37B . . 107.7 ?
    C56 C38 C37 . . 107.0(4) ?
    C56 C38 C39 . . 111.7(4) ?
    C37 C38 C39 . . 108.9(4) ?
    C56 C38 C44 . . 110.4(4) ?
    C37 C38 C44 . . 110.5(4) ?
    C39 C38 C44 . . 108.4(4) ?
    C41 C39 C40 . . 114.1(4) ?
    C41 C39 C38 . . 110.3(4) ?
    C40 C39 C38 . . 115.8(4) ?
    C41 C39 H39 . . 105.2 ?
    C40 C39 H39 . . 105.2 ?
    C38 C39 H39 . . 105.2 ?
    C57 C40 C31 . . 107.3(4) ?
    C57 C40 C39 . . 113.0(5) ?
    C31 C40 C39 . . 109.1(4) ?
    C57 C40 C35 . . 113.4(4) ?
    C31 C40 C35 . . 106.4(4) ?
    C39 C40 C35 . . 107.3(4) ?
    C42 C41 C39 . . 113.4(5) ?
    C42 C41 H41A . . 108.9 ?
    C39 C41 H41A . . 108.9 ?
    C42 C41 H41B . . 108.9 ?
    C39 C41 H41B . . 108.9 ?
    H41A C41 H41B . . 107.7 ?
    C43 C42 C41 . . 112.5(4) ?
    C43 C42 H42A . . 109.1 ?
    C41 C42 H42A . . 109.1 ?
    C43 C42 H42B . . 109.1 ?
    C41 C42 H42B . . 109.1 ?
    H42A C42 H42B . . 107.8 ?
    C42 C43 C48 . . 115.4(4) ?
    C42 C43 C44 . . 109.8(4) ?
    C48 C43 C44 . . 115.1(4) ?
    C42 C43 H43 . . 105.1 ?
    C48 C43 H43 . . 105.1 ?
    C44 C43 H43 . . 105.1 ?
    C58 C44 C45 . . 106.2(5) ?
    C58 C44 C43 . . 112.3(4) ?
    C45 C44 C43 . . 110.9(4) ?
    C58 C44 C38 . . 111.2(4) ?
    C45 C44 C38 . . 109.8(4) ?
    C43 C44 C38 . . 106.5(4) ?
    C46 C45 C44 . . 115.4(4) ?
    C46 C45 H45A . . 108.4 ?
    C44 C45 H45A . . 108.4 ?
    C46 C45 H45B . . 108.4 ?
    C44 C45 H45B . . 108.4 ?
    H45A C45 H45B . . 107.5 ?
    C47 C46 C45 . . 107.7(4) ?
    C47 C46 H46A . . 110.2 ?
    C45 C46 H46A . . 110.2 ?
    C47 C46 H46B . . 110.2 ?
    C45 C46 H46B . . 110.2 ?
    H46A C46 H46B . . 108.5 ?
    C46 C47 C48 . . 111.2(5) ?
    C46 C47 C51 . . 122.5(5) ?
    C48 C47 C51 . . 105.6(4) ?
    C46 C47 H47 . . 105.4 ?
    C48 C47 H47 . . 105.4 ?
    C51 C47 H47 . . 105.4 ?
    C59 C48 C43 . . 116.4(5) ?
    C59 C48 C49 . . 107.7(5) ?
    C43 C48 C49 . . 112.4(5) ?
    C59 C48 C47 . . 112.8(5) ?
    C43 C48 C47 . . 107.2(4) ?
    C49 C48 C47 . . 99.0(4) ?
    C50 C49 C48 . . 105.3(5) ?
    C50 C49 H49A . . 110.7 ?
    C48 C49 H49A . . 110.7 ?
    C50 C49 H49B . . 110.7 ?
    C48 C49 H49B . . 110.7 ?
    H49A C49 H49B . . 108.8 ?
    C49 C50 C51 . . 106.3(5) ?
    C49 C50 H50A . . 110.5 ?
    C51 C50 H50A . . 110.5 ?
    C49 C50 H50B . . 110.5 ?
    C51 C50 H50B . . 110.5 ?
    H50A C50 H50B . . 108.7 ?
    C52 C51 C47 . . 118.6(5) ?
    C52 C51 C50 . . 114.7(5) ?
    C47 C51 C50 . . 103.3(4) ?
    C52 C51 H51 . . 106.5 ?
    C47 C51 H51 . . 106.5 ?
    C50 C51 H51 . . 106.5 ?
    O60 C52 C51 . . 122.9(6) ?
    O60 C52 C53 . . 118.5(6) ?
    C51 C52 C53 . . 118.5(5) ?
    C52 C53 H53A . . 109.5 ?
    C52 C53 H53B . . 109.5 ?
    H53A C53 H53B . . 109.5 ?
    C52 C53 H53C . . 109.5 ?
    H53A C53 H53C . . 109.5 ?
    H53B C53 H53C . . 109.5 ?
    C34 C54 H54A . . 109.5 ?
    C34 C54 H54B . . 109.5 ?
    H54A C54 H54B . . 109.5 ?
    C34 C54 H54C . . 109.5 ?
    H54A C54 H54C . . 109.5 ?
    H54B C54 H54C . . 109.5 ?
    C34 C55 H55A . . 109.5 ?
    C34 C55 H55B . . 109.5 ?
    H55A C55 H55B . . 109.5 ?
    C34 C55 H55C . . 109.5 ?
    H55A C55 H55C . . 109.5 ?
    H55B C55 H55C . . 109.5 ?
    C38 C56 H56A . . 109.5 ?
    C38 C56 H56B . . 109.5 ?
    H56A C56 H56B . . 109.5 ?
    C38 C56 H56C . . 109.5 ?
    H56A C56 H56C . . 109.5 ?
    H56B C56 H56C . . 109.5 ?
    C40 C57 H57A . . 109.5 ?
    C40 C57 H57B . . 109.5 ?
    H57A C57 H57B . . 109.5 ?
    C40 C57 H57C . . 109.5 ?
    H57A C57 H57C . . 109.5 ?
    H57B C57 H57C . . 109.5 ?
    C44 C58 H58A . . 109.5 ?
    C44 C58 H58B . . 109.5 ?
    H58A C58 H58B . . 109.5 ?
    C44 C58 H58C . . 109.5 ?
    H58A C58 H58C . . 109.5 ?
    H58B C58 H58C . . 109.5 ?
    C48 C59 H59A . . 109.5 ?
    C48 C59 H59B . . 109.5 ?
    H59A C59 H59B . . 109.5 ?
    C48 C59 H59C . . 109.5 ?
    H59A C59 H59C . . 109.5 ?
    H59B C59 H59C . . 109.5 ?
loop_
    _geom_torsion_atom_site_label_1
    _geom_torsion_atom_site_label_2
    _geom_torsion_atom_site_label_3
    _geom_torsion_atom_site_label_4
    _geom_torsion_site_symmetry_1
    _geom_torsion_site_symmetry_2
    _geom_torsion_site_symmetry_3
    _geom_torsion_site_symmetry_4
    _geom_torsion
    _geom_torsion_publ_flag
    C10 C1 C2 C3 . . . . -56.8(8) ?
    C1 C2 C3 C4 . . . . 55.7(7) ?
    C2 C3 C4 C25 . . . . 75.5(7) ?
    C2 C3 C4 C24 . . . . -168.6(5) ?
    C2 C3 C4 C5 . . . . -51.6(6) ?
    C25 C4 C5 C6 . . . . 60.6(7) ?
    C24 C4 C5 C6 . . . . -61.6(7) ?
    C3 C4 C5 C6 . . . . -176.0(5) ?
    C25 C4 C5 C10 . . . . -71.0(6) ?
    C24 C4 C5 C10 . . . . 166.9(5) ?
    C3 C4 C5 C10 . . . . 52.4(6) ?
    C4 C5 C6 C7 . . . . 165.2(5) ?
    C10 C5 C6 C7 . . . . -60.4(6) ?
    C5 C6 C7 C8 . . . . 57.1(7) ?
    C6 C7 C8 C26 . . . . 70.3(6) ?
    C6 C7 C8 C9 . . . . -50.4(6) ?
    C6 C7 C8 C14 . . . . -168.6(5) ?
    C26 C8 C9 C11 . . . . 63.6(6) ?
    C7 C8 C9 C11 . . . . -179.1(5) ?
    C14 C8 C9 C11 . . . . -59.3(6) ?
    C26 C8 C9 C10 . . . . -66.4(6) ?
    C7 C8 C9 C10 . . . . 50.9(6) ?
    C14 C8 C9 C10 . . . . 170.6(4) ?
    C2 C1 C10 C27 . . . . -69.1(7) ?
    C2 C1 C10 C5 . . . . 53.2(7) ?
    C2 C1 C10 C9 . . . . 168.5(5) ?
    C6 C5 C10 C27 . . . . -66.9(6) ?
    C4 C5 C10 C27 . . . . 65.6(7) ?
    C6 C5 C10 C1 . . . . 174.2(5) ?
    C4 C5 C10 C1 . . . . -53.2(6) ?
    C6 C5 C10 C9 . . . . 57.3(6) ?
    C4 C5 C10 C9 . . . . -170.1(4) ?
    C11 C9 C10 C27 . . . . -58.8(6) ?
    C8 C9 C10 C27 . . . . 69.7(6) ?
    C11 C9 C10 C1 . . . . 60.8(6) ?
    C8 C9 C10 C1 . . . . -170.7(5) ?
    C11 C9 C10 C5 . . . . 176.4(5) ?
    C8 C9 C10 C5 . . . . -55.1(6) ?
    C8 C9 C11 C12 . . . . 53.2(7) ?
    C10 C9 C11 C12 . . . . -175.0(5) ?
    C9 C11 C12 C13 . . . . -52.3(7) ?
    C11 C12 C13 C18 . . . . -169.1(5) ?
    C11 C12 C13 C14 . . . . 57.5(7) ?
    C18 C13 C14 C28 . . . . -72.6(6) ?
    C12 C13 C14 C28 . . . . 60.4(6) ?
    C18 C13 C14 C15 . . . . 44.8(6) ?
    C12 C13 C14 C15 . . . . 177.7(5) ?
    C18 C13 C14 C8 . . . . 164.2(4) ?
    C12 C13 C14 C8 . . . . -62.9(6) ?
    C26 C8 C14 C28 . . . . 178.2(5) ?
    C7 C8 C14 C28 . . . . 59.6(6) ?
    C9 C8 C14 C28 . . . . -58.2(5) ?
    C26 C8 C14 C15 . . . . 60.1(5) ?
    C7 C8 C14 C15 . . . . -58.5(6) ?
    C9 C8 C14 C15 . . . . -176.2(5) ?
    C26 C8 C14 C13 . . . . -59.2(5) ?
    C7 C8 C14 C13 . . . . -177.7(4) ?
    C9 C8 C14 C13 . . . . 64.5(5) ?
    C28 C14 C15 C16 . . . . 75.6(6) ?
    C13 C14 C15 C16 . . . . -45.3(7) ?
    C8 C14 C15 C16 . . . . -162.4(5) ?
    C14 C15 C16 C17 . . . . 55.1(7) ?
    C15 C16 C17 C18 . . . . -63.6(6) ?
    C15 C16 C17 C21 . . . . 169.2(5) ?
    C12 C13 C18 C19 . . . . 67.6(7) ?
    C14 C13 C18 C19 . . . . -162.1(5) ?
    C12 C13 C18 C29 . . . . -56.8(7) ?
    C14 C13 C18 C29 . . . . 73.4(6) ?
    C12 C13 C18 C17 . . . . 177.0(5) ?
    C14 C13 C18 C17 . . . . -52.7(6) ?
    C16 C17 C18 C13 . . . . 62.0(6) ?
    C21 C17 C18 C13 . . . . -161.7(4) ?
    C16 C17 C18 C19 . . . . -179.8(5) ?
    C21 C17 C18 C19 . . . . -43.5(5) ?
    C16 C17 C18 C29 . . . . -66.1(6) ?
    C21 C17 C18 C29 . . . . 70.2(6) ?
    C13 C18 C19 C20 . . . . 153.6(5) ?
    C29 C18 C19 C20 . . . . -77.7(6) ?
    C17 C18 C19 C20 . . . . 39.6(6) ?
    C18 C19 C20 C21 . . . . -22.0(7) ?
    C19 C20 C21 C22 . . . . 124.5(5) ?
    C19 C20 C21 C17 . . . . -5.1(6) ?
    C16 C17 C21 C22 . . . . 33.5(8) ?
    C18 C17 C21 C22 . . . . -96.4(6) ?
    C16 C17 C21 C20 . . . . 160.1(5) ?
    C18 C17 C21 C20 . . . . 30.2(6) ?
    C20 C21 C22 O30 . . . . 1.0(9) ?
    C17 C21 C22 O30 . . . . 122.3(6) ?
    C20 C21 C22 C23 . . . . 175.4(5) ?
    C17 C21 C22 C23 . . . . -63.3(7) ?
    C40 C31 C32 C33 . . . . -58.7(7) ?
    C31 C32 C33 C34 . . . . 55.6(7) ?
    C32 C33 C34 C55 . . . . 77.0(6) ?
    C32 C33 C34 C35 . . . . -50.1(6) ?
    C32 C33 C34 C54 . . . . -166.7(5) ?
    C55 C34 C35 C36 . . . . 56.7(6) ?
    C54 C34 C35 C36 . . . . -64.7(6) ?
    C33 C34 C35 C36 . . . . -179.5(5) ?
    C55 C34 C35 C40 . . . . -72.7(6) ?
    C54 C34 C35 C40 . . . . 165.9(5) ?
    C33 C34 C35 C40 . . . . 51.1(6) ?
    C34 C35 C36 C37 . . . . 165.2(5) ?
    C40 C35 C36 C37 . . . . -61.4(6) ?
    C35 C36 C37 C38 . . . . 57.2(7) ?
    C36 C37 C38 C56 . . . . 71.7(6) ?
    C36 C37 C38 C39 . . . . -49.2(6) ?
    C36 C37 C38 C44 . . . . -168.1(5) ?
    C56 C38 C39 C41 . . . . 63.7(6) ?
    C37 C38 C39 C41 . . . . -178.4(5) ?
    C44 C38 C39 C41 . . . . -58.1(6) ?
    C56 C38 C39 C40 . . . . -67.8(6) ?
    C37 C38 C39 C40 . . . . 50.2(6) ?
    C44 C38 C39 C40 . . . . 170.5(4) ?
    C32 C31 C40 C57 . . . . -66.6(6) ?
    C32 C31 C40 C39 . . . . 170.6(5) ?
    C32 C31 C40 C35 . . . . 55.1(6) ?
    C41 C39 C40 C57 . . . . -59.4(6) ?
    C38 C39 C40 C57 . . . . 70.3(6) ?
    C41 C39 C40 C31 . . . . 59.9(6) ?
    C38 C39 C40 C31 . . . . -170.4(4) ?
    C41 C39 C40 C35 . . . . 174.8(4) ?
    C38 C39 C40 C35 . . . . -55.5(6) ?
    C36 C35 C40 C57 . . . . -67.0(6) ?
    C34 C35 C40 C57 . . . . 64.1(6) ?
    C36 C35 C40 C31 . . . . 175.2(4) ?
    C34 C35 C40 C31 . . . . -53.6(6) ?
    C36 C35 C40 C39 . . . . 58.5(5) ?
    C34 C35 C40 C39 . . . . -170.4(5) ?
    C40 C39 C41 C42 . . . . -175.2(5) ?
    C38 C39 C41 C42 . . . . 52.4(6) ?
    C39 C41 C42 C43 . . . . -52.5(7) ?
    C41 C42 C43 C48 . . . . -170.0(5) ?
    C41 C42 C43 C44 . . . . 58.0(6) ?
    C42 C43 C44 C58 . . . . 58.9(6) ?
    C48 C43 C44 C58 . . . . -73.2(6) ?
    C42 C43 C44 C45 . . . . 177.5(5) ?
    C48 C43 C44 C45 . . . . 45.4(6) ?
    C42 C43 C44 C38 . . . . -63.0(5) ?
    C48 C43 C44 C38 . . . . 164.8(4) ?
    C56 C38 C44 C58 . . . . 177.9(5) ?
    C37 C38 C44 C58 . . . . 59.8(6) ?
    C39 C38 C44 C58 . . . . -59.5(5) ?
    C56 C38 C44 C45 . . . . 60.7(5) ?
    C37 C38 C44 C45 . . . . -57.4(6) ?
    C39 C38 C44 C45 . . . . -176.7(4) ?
    C56 C38 C44 C43 . . . . -59.4(5) ?
    C37 C38 C44 C43 . . . . -177.6(4) ?
    C39 C38 C44 C43 . . . . 63.2(5) ?
    C58 C44 C45 C46 . . . . 77.5(6) ?
    C43 C44 C45 C46 . . . . -44.8(6) ?
    C38 C44 C45 C46 . . . . -162.2(4) ?
    C44 C45 C46 C47 . . . . 54.2(6) ?
    C45 C46 C47 C48 . . . . -63.8(6) ?
    C45 C46 C47 C51 . . . . 170.2(5) ?
    C42 C43 C48 C59 . . . . -56.4(6) ?
    C44 C43 C48 C59 . . . . 73.1(6) ?
    C42 C43 C48 C49 . . . . 68.5(6) ?
    C44 C43 C48 C49 . . . . -162.0(5) ?
    C42 C43 C48 C47 . . . . 176.2(5) ?
    C44 C43 C48 C47 . . . . -54.3(6) ?
    C46 C47 C48 C59 . . . . -65.3(6) ?
    C51 C47 C48 C59 . . . . 69.6(6) ?
    C46 C47 C48 C43 . . . . 64.2(6) ?
    C51 C47 C48 C43 . . . . -160.9(4) ?
    C46 C47 C48 C49 . . . . -178.9(5) ?
    C51 C47 C48 C49 . . . . -43.9(5) ?
    C59 C48 C49 C50 . . . . -75.5(6) ?
    C43 C48 C49 C50 . . . . 155.0(5) ?
    C47 C48 C49 C50 . . . . 42.1(6) ?
    C48 C49 C50 C51 . . . . -25.3(6) ?
    C46 C47 C51 C52 . . . . 29.5(8) ?
    C48 C47 C51 C52 . . . . -99.0(6) ?
    C46 C47 C51 C50 . . . . 157.7(5) ?
    C48 C47 C51 C50 . . . . 29.2(6) ?
    C49 C50 C51 C52 . . . . 128.2(5) ?
    C49 C50 C51 C47 . . . . -2.3(6) ?
    C47 C51 C52 O60 . . . . 119.0(7) ?
    C50 C51 C52 O60 . . . . -3.6(8) ?
    C47 C51 C52 C53 . . . . -63.6(7) ?
    C50 C51 C52 C53 . . . . 173.9(5) ?
loop_
    _geom_hbond_atom_site_label_D
    _geom_hbond_atom_site_label_H
    _geom_hbond_atom_site_label_A
    _geom_hbond_site_symmetry_A
    _geom_hbond_distance_DH
    _geom_hbond_distance_HA
    _geom_hbond_distance_DA
    _geom_hbond_angle_DHA
    C20 H20B O30 . 0.99 2.37 2.832(7) 108
    C50 H50B O60 . 0.99 2.39 2.837(7) 107
