# Supplementary material for: 1-(5a,5b,8,8,11a,13b-Hexamethyl­eicosa­hydro-1H-cyclo­penta­[a]chrysen-3-yl)-1-ethanone
Source: Acta Crystallogr Sect E Struct Rep Online. 2008 Mar 20;64(Pt 4):o723. doi: 10.1107/S1600536808006831 (PMC2960924; doi:10.1107/S1600536808006831)
Supplement: Supplementary file 2 [file e-64-0o723-Isup2.hkl]

#
# h,k,l, Fc-squared, Fo-squared, sigma(Fo-squared) and status flag
#
data_I
_shelx_title ' Compound X'
_shelx_refln_list_code          4
_shelx_F_calc_maximum       93.53
_exptl_crystal_F_000       460.00
_reflns_d_resolution_high  0.8320
 
loop_
 _symmetry_equiv_pos_as_xyz
 'x, y, z'
 
_cell_length_a     6.5810
_cell_length_b     7.2600
_cell_length_c    27.9080
_cell_angle_alpha  84.980
_cell_angle_beta   86.480
_cell_angle_gamma  64.010
 
_shelx_F_squared_multiplier     1.000
 
loop_
 _refln_index_h
 _refln_index_k
 _refln_index_l
 _refln_F_squared_calc
 _refln_F_squared_meas
 _refln_F_squared_sigma
 _refln_observed_status
   2   0   0      586.10      531.87     17.59 o
   3   0   0      111.72      101.24      2.93 o
   4   0   0     1811.13     1707.52     25.77 o
   5   0   0      226.62      248.40      6.99 o
   6   0   0       21.76       27.34      6.86 o
   7   0   0        6.35       16.34      9.16 o
  -6   1   0       19.20       29.44      5.44 o
  -5   1   0       70.98       64.77      3.41 o
  -4   1   0       31.80       63.61     14.35 o
  -3   1   0      197.85      229.30      8.36 o
  -2   1   0      322.80      323.68      7.54 o
  -1   1   0      104.26      112.04      8.32 o
   0   1   0       12.82        0.28      0.75 o
   2   1   0      494.41      429.23      7.42 o
   3   1   0       28.25       34.75      1.64 o
   4   1   0        3.67        4.40      3.71 o
   5   1   0      200.90      196.62      4.90 o
   6   1   0       50.18       50.22      3.86 o
   7   1   0       22.93       29.28      9.56 o
  -6   2   0       78.14       84.50     10.91 o
  -5   2   0        8.23        8.87      3.25 o
  -4   2   0      102.80       87.59     10.82 o
  -3   2   0       67.75       76.61      3.08 o
  -2   2   0      723.33      827.17     25.88 o
  -1   2   0      147.40      181.89      5.41 o
   0   2   0      602.60      658.30      9.91 o
   1   2   0      255.29      239.25      4.91 o
   2   2   0     1522.21     1364.46     19.81 o
   3   2   0      265.22      276.23      5.96 o
   4   2   0        4.40        9.23      1.73 o
   5   2   0       14.09        7.60      2.28 o
   6   2   0        8.97        9.46      2.74 o
   7   2   0        4.25       17.77     13.92 o
  -5   3   0       46.86       53.51      9.30 o
  -4   3   0       14.66        4.19      9.79 o
  -3   3   0        2.16        4.76      2.82 o
  -2   3   0       62.48       71.15      2.39 o
  -1   3   0      209.38      240.17     11.78 o
   0   3   0      118.39      138.93      8.03 o
   1   3   0      948.81     1049.45     16.55 o
   2   3   0      374.45      424.44      7.83 o
   3   3   0      114.21      102.44      4.46 o
   4   3   0      107.55      110.02      4.46 o
   5   3   0       26.45       31.67      3.05 o
   6   3   0       67.82       78.41     13.74 o
   7   3   0       10.82        4.32      4.79 o
  -4   4   0       26.10       30.32      8.36 o
  -3   4   0       52.95       51.85      3.45 o
  -2   4   0       81.99       90.53      2.97 o
  -1   4   0      249.09      289.56      5.25 o
   0   4   0      400.68      508.44      7.78 o
   1   4   0       37.62       36.81      1.83 o
   2   4   0       21.34       41.67      1.94 o
   3   4   0      472.60      480.96      8.99 o
   4   4   0      152.12      138.90     12.84 o
   5   4   0       19.54       21.53      4.30 o
   6   4   0        3.21       20.19      7.11 o
   7   4   0        1.73        8.00      5.71 o
  -3   5   0        5.60       -2.10      7.64 o
  -2   5   0       46.15       47.09      2.96 o
  -1   5   0     1045.85     1127.12     17.40 o
   0   5   0      500.30      615.78     11.68 o
   1   5   0       80.36       78.13      5.61 o
   2   5   0       13.20       12.84      6.26 o
   3   5   0      136.69      134.34      5.87 o
   4   5   0      172.75      181.34      5.71 o
   5   5   0      150.01      140.70      8.50 o
   6   5   0        3.95        7.65      3.70 o
   7   5   0        5.24       -5.50      7.96 o
  -2   6   0        6.03      -10.51      9.12 o
  -1   6   0        1.12        3.71      3.52 o
   0   6   0       37.19       31.05      5.32 o
   1   6   0      221.03      229.26      7.66 o
   2   6   0       95.00      110.79     19.37 o
   3   6   0      165.82      149.54      5.43 o
   4   6   0       92.60       89.37      4.83 o
   5   6   0       55.75       52.51      3.83 o
   6   6   0        9.60        5.01      6.04 o
   7   6   0       16.27       32.75     20.50 o
  -1   7   0       25.39        5.12      7.43 o
   0   7   0        6.98       15.95     18.30 o
   1   7   0        7.68        3.52      5.91 o
   2   7   0      205.08      200.39     10.87 o
   3   7   0       67.55       63.04      7.21 o
   4   7   0       21.02       35.88      6.54 o
   5   7   0      118.43      109.74     13.58 o
   6   7   0       21.51       10.39      6.75 o
   1   8   0       15.59       11.68      6.97 o
   2   8   0       46.83       57.99      8.06 o
   3   8   0       10.63       16.59      6.72 o
   4   8   0       12.85       -0.48      8.48 o
   5   8   0       17.64       31.39     10.82 o
  -5  -8   1       25.72       17.17      8.20 o
  -4  -8   1        2.50       -7.72     10.18 o
  -3  -8   1       10.84       -3.46      8.10 o
  -2  -8   1       59.99       59.18     10.78 o
  -1  -8   1       79.15       78.78      8.88 o
  -6  -7   1       32.30       22.76      7.23 o
  -5  -7   1       57.79       68.12     11.62 o
  -4  -7   1       73.71       63.52      7.15 o
  -3  -7   1       74.67       71.33      9.79 o
  -2  -7   1       48.35       36.46      5.10 o
  -1  -7   1       17.54       14.54      4.77 o
   0  -7   1       14.92       13.25      5.01 o
   1  -7   1       43.65       31.27     17.72 o
  -7  -6   1        8.57       22.58      9.74 o
  -6  -6   1       24.63       29.80     17.39 o
  -5  -6   1        7.57       11.58      2.52 o
  -4  -6   1      106.53      107.74     11.90 o
  -3  -6   1        6.10       -0.02      2.96 o
  -2  -6   1      182.56      207.60      6.67 o
  -1  -6   1       25.15       29.67      4.43 o
   0  -6   1      152.05      157.25      6.19 o
   1  -6   1       12.97       13.32      3.90 o
   2  -6   1      116.85      114.97      8.85 o
  -7  -5   1       15.22        7.99     10.01 o
  -6  -5   1       11.82       12.23      4.54 o
  -5  -5   1       59.28       71.23      6.94 o
  -4  -5   1       73.99       79.04      5.82 o
  -3  -5   1       49.82       53.89      3.40 o
  -2  -5   1       18.36       16.81      2.36 o
  -1  -5   1       63.93       83.39      3.94 o
   0  -5   1       49.11       81.10      3.64 o
   1  -5   1      138.29      135.07      4.03 o
   2  -5   1       52.76       56.11      5.20 o
   3  -5   1       12.62        7.39      8.17 o
  -7  -4   1       28.38       31.28     14.65 o
  -6  -4   1       49.24       49.02      3.62 o
  -5  -4   1       37.95       41.83      3.81 o
  -4  -4   1       69.54       65.47      3.27 o
  -3  -4   1      805.03      857.37     15.72 o
  -2  -4   1     1226.55     1437.60     24.11 o
  -1  -4   1      453.39      467.23      8.22 o
   0  -4   1      145.17      169.27      3.85 o
   1  -4   1      621.42      693.93     18.62 o
   2  -4   1      152.07      160.83      4.39 o
   3  -4   1      102.07      105.54      4.15 o
   4  -4   1       12.64       22.67      8.15 o
  -7  -3   1       11.40        9.51      5.02 o
  -6  -3   1       15.96       22.77      3.18 o
  -5  -3   1       66.85       77.91      3.10 o
  -4  -3   1       62.90       65.91      4.71 o
  -3  -3   1      219.13      221.37      5.13 o
  -2  -3   1      303.09      321.92      6.30 o
  -1  -3   1      136.65      149.12      7.05 o
   0  -3   1       73.11       88.75      2.18 o
   1  -3   1       54.42       57.57      3.06 o
   2  -3   1       12.97       11.26      1.87 o
   3  -3   1      175.36      156.41      5.49 o
   4  -3   1       58.90       55.54      5.82 o
   5  -3   1        5.93       22.80      8.70 o
  -7  -2   1       21.04       26.65      7.83 o
  -6  -2   1       27.24       26.45      5.92 o
  -5  -2   1        6.87        8.63      4.58 o
  -4  -2   1      314.44      353.26     13.93 o
  -3  -2   1      303.61      288.66      5.86 o
  -2  -2   1      670.95      551.31      9.78 o
  -1  -2   1      233.50      214.66      3.40 o
   0  -2   1      495.05      575.52      8.10 o
   1  -2   1      504.49      556.05      8.28 o
   2  -2   1       39.51       53.11      1.89 o
   3  -2   1       54.50       52.08      3.31 o
   4  -2   1        3.05       -0.58      2.55 o
   5  -2   1       39.66       47.20     12.03 o
   6  -2   1       29.37       29.28      9.10 o
  -7  -1   1       13.09        8.72      7.58 o
  -6  -1   1      105.27      124.10     10.67 o
  -5  -1   1      191.35      210.45      5.36 o
  -4  -1   1       86.74       88.47      2.74 o
  -3  -1   1      360.04      331.02      6.39 o
  -2  -1   1     1003.89      850.07     26.87 o
  -1  -1   1     8748.52     6445.26    455.66 o
   0  -1   1     2356.23     2561.37     60.08 o
   1  -1   1      151.34      147.46      9.65 o
   2  -1   1      836.89      928.52     19.25 o
   3  -1   1      787.94      786.53     16.69 o
   4  -1   1      472.42      474.65      9.53 o
   5  -1   1        6.62       11.15      3.11 o
   6  -1   1       10.77        4.45      5.04 o
  -7   0   1        9.71       12.38      8.74 o
  -6   0   1        8.76        7.94     10.28 o
  -5   0   1      403.80      445.32     11.16 o
  -4   0   1       25.08       45.35      2.42 o
  -3   0   1        2.32        4.23      1.60 o
  -2   0   1      994.89      994.55     14.78 o
   2   0   1     1148.34     1017.58     16.76 o
   3   0   1        8.49       10.71      1.22 o
   4   0   1        1.01       38.59     15.85 o
   5   0   1      304.76      298.83     18.33 o
   6   0   1       82.43       83.87      5.74 o
   7   0   1       32.39       36.38     10.50 o
  -6   1   1       62.29       67.33      7.05 o
  -5   1   1       48.15       60.03      4.88 o
  -4   1   1     1074.59     1073.20     21.41 o
  -3   1   1      779.99      814.64     17.27 o
  -2   1   1      903.81      947.78     15.51 o
  -1   1   1      187.62      206.74      3.22 o
   2   1   1      374.34      300.84     10.30 o
   3   1   1      318.91      306.64      8.96 o
   4   1   1      112.03      102.99      3.86 o
   5   1   1       15.41       25.47      4.86 o
   6   1   1       34.01       44.74      2.94 o
   7   1   1       48.37       71.11      9.31 o
  -6   2   1       33.47       58.25      9.90 o
  -5   2   1        1.28        1.56      3.11 o
  -4   2   1       25.65       23.22      5.78 o
  -3   2   1       68.79       80.70      3.10 o
  -2   2   1      662.93      739.14     18.77 o
  -1   2   1      299.67      334.26      5.32 o
   0   2   1      146.69      162.95      2.61 o
   1   2   1      320.73      358.67     10.21 o
   2   2   1      180.10      172.44      3.71 o
   3   2   1      219.97      236.03      8.49 o
   4   2   1       79.75       93.79      3.15 o
   5   2   1       23.02       27.49      2.91 o
   6   2   1       17.82       17.95      5.04 o
   7   2   1        9.08       26.81      6.23 o
  -5   3   1        2.33       -5.31      8.15 o
  -4   3   1        8.31       10.08      3.44 o
  -3   3   1       10.98       10.70      7.92 o
  -2   3   1        6.49        3.95      1.70 o
  -1   3   1      246.26      294.08      5.52 o
   0   3   1      289.45      382.40      5.52 o
   1   3   1       32.56       34.42      1.70 o
   2   3   1        7.19       22.76      1.95 o
   3   3   1        2.74        4.00      1.61 o
   4   3   1       20.40       21.09      1.97 o
   5   3   1      166.24      166.45      6.20 o
   6   3   1        3.42       42.43     17.83 o
   7   3   1       18.51       17.14      6.63 o
  -4   4   1       15.52       16.91      7.60 o
  -3   4   1       25.07       26.63      5.63 o
  -2   4   1       39.15       41.25      2.28 o
  -1   4   1      167.13      202.49      5.90 o
   0   4   1      813.81     1082.15     16.05 o
   1   4   1      298.43      328.71      7.77 o
   2   4   1      630.16      737.75     12.72 o
   3   4   1      355.26      354.65      7.16 o
   4   4   1      215.23      243.29      7.13 o
   5   4   1       25.62       25.32      2.94 o
   6   4   1       89.29       89.39      4.98 o
   7   4   1       45.16       44.68      4.92 o
  -3   5   1       23.62       14.82      8.19 o
  -2   5   1        3.63        4.96      7.04 o
  -1   5   1      435.95      511.21     23.33 o
   0   5   1     1050.88     1364.31     19.31 o
   1   5   1      121.55      135.09      3.54 o
   2   5   1       43.11       50.01      2.34 o
   3   5   1      160.53      157.63      6.75 o
   4   5   1      126.25      149.08      5.12 o
   5   5   1        5.27       34.81      4.63 o
   6   5   1       40.91       32.19     11.81 o
   7   5   1        2.88        6.76      6.48 o
  -1   6   1        8.13       10.94      3.15 o
   0   6   1      312.88      371.39     11.55 o
   1   6   1      482.86      515.78     11.29 o
   2   6   1       67.76       74.32      8.39 o
   3   6   1      162.45      142.56      5.89 o
   4   6   1       24.13       15.92      5.80 o
   5   6   1       64.99       72.05      6.96 o
   6   6   1        2.89       37.90     11.34 o
   7   6   1       34.26       17.29      7.62 o
  -1   7   1       16.17       12.38      7.77 o
   0   7   1       31.23       26.82     11.87 o
   1   7   1       21.26       32.65      6.95 o
   2   7   1       83.09       89.68      6.18 o
   3   7   1       91.58       90.52      7.69 o
   4   7   1       37.58       46.84      7.28 o
   5   7   1       18.92       15.12      6.22 o
   6   7   1        2.78       -0.57      9.77 o
   1   8   1        5.13       -7.63      6.32 o
   2   8   1        5.24       13.66      6.54 o
   3   8   1        4.49        9.14      6.58 o
   4   8   1        4.41       15.79      9.87 o
   5   8   1       30.43       44.63     12.36 o
  -5  -8   2       33.59       23.78      7.90 o
  -4  -8   2       10.60       25.35      7.95 o
  -3  -8   2        9.64       13.14     10.19 o
  -2  -8   2       46.85       39.05      7.55 o
  -1  -8   2      153.33      144.49     11.71 o
  -6  -7   2        4.85       15.47      9.89 o
  -5  -7   2        6.46       -1.90      8.95 o
  -4  -7   2       23.05       13.37      8.17 o
  -3  -7   2       59.75       51.51      6.59 o
  -2  -7   2        1.06       14.51      8.93 o
  -1  -7   2        9.17        5.78      4.68 o
   0  -7   2        0.50       -4.44      4.19 o
   1  -7   2      120.02      108.22     27.04 o
  -7  -6   2        0.07        4.75      6.92 o
  -6  -6   2        5.04       18.08      8.32 o
  -5  -6   2       64.15       66.71      9.30 o
  -4  -6   2       32.66       31.46     11.41 o
  -3  -6   2       39.96       34.43      8.48 o
  -2  -6   2      120.80      135.36      5.09 o
  -1  -6   2       92.91      102.24      5.03 o
   0  -6   2       26.36       21.28      4.78 o
   1  -6   2       33.15       31.66      7.83 o
   2  -6   2       56.75       43.72     16.73 o
  -7  -5   2       12.67       20.36      6.00 o
  -6  -5   2        9.05        6.17      3.54 o
  -5  -5   2      178.60      194.66      6.00 o
  -4  -5   2      276.68      305.52      6.25 o
  -3  -5   2        1.44        3.00      3.89 o
  -2  -5   2        6.86        8.54      2.46 o
  -1  -5   2       33.45       37.03      2.94 o
   0  -5   2      657.29      821.74     29.46 o
   1  -5   2        0.83        6.71      2.48 o
   2  -5   2      199.48      169.19      8.02 o
   3  -5   2       14.49       17.26      6.11 o
  -7  -4   2       13.65        2.43      4.86 o
  -6  -4   2       23.17       30.27      8.70 o
  -5  -4   2       44.06       44.78      2.86 o
  -4  -4   2      298.53      289.15      6.10 o
  -3  -4   2       16.88       29.01      8.38 o
  -2  -4   2     1026.83      996.63     17.58 o
  -1  -4   2       78.73       90.95      3.22 o
   0  -4   2       26.89       33.71      2.04 o
   1  -4   2       28.54       40.98      2.44 o
   2  -4   2      250.90      271.67      5.91 o
   3  -4   2       80.45       71.41      6.71 o
   4  -4   2        4.01       -5.90      7.98 o
  -7  -3   2       21.31       24.47      6.59 o
  -6  -3   2      129.63      121.16      4.52 o
  -5  -3   2        2.25       13.54      5.05 o
  -4  -3   2      225.93      234.99      4.92 o
  -3  -3   2       45.73       37.62      5.55 o
  -2  -3   2      710.87      822.38     48.01 o
  -1  -3   2     1123.10     1185.87     19.41 o
   0  -3   2      213.74      256.56      5.99 o
   1  -3   2      415.22      460.30     12.79 o
   2  -3   2        6.29        9.35      2.30 o
   3  -3   2      131.01      126.29      4.37 o
   4  -3   2       29.50       28.36      4.37 o
   5  -3   2       42.06       44.80     10.17 o
  -7  -2   2       25.84       28.38      7.64 o
  -6  -2   2        9.97       19.02      2.89 o
  -5  -2   2        5.48       11.91      2.09 o
  -4  -2   2      204.69      202.77      4.32 o
  -3  -2   2      328.90      336.29      5.90 o
  -2  -2   2       39.33       56.61      2.69 o
  -1  -2   2      236.74      201.07      4.04 o
   0  -2   2       95.64      122.52      2.64 o
   1  -2   2      174.90      189.16      8.64 o
   2  -2   2     1594.48     1788.55     91.07 o
   3  -2   2       48.28       48.24      3.41 o
   4  -2   2       34.32       35.27      5.87 o
   5  -2   2       47.89       49.40      4.03 o
   6  -2   2        8.12       11.07      8.82 o
  -7  -1   2       18.16       11.07      6.70 o
  -6  -1   2        3.38       22.22      7.58 o
  -5  -1   2       20.36       31.65      2.57 o
  -4  -1   2       41.11       42.16      2.22 o
  -3  -1   2      214.56      190.35      7.81 o
  -2  -1   2     1530.72     1302.67     24.91 o
  -1  -1   2     2372.96     1895.55     31.08 o
   0  -1   2       20.76       22.33      1.37 o
   2  -1   2      462.93      522.66     16.82 o
   3  -1   2      290.75      330.45     18.55 o
   4  -1   2       14.40       25.26      4.10 o
   5  -1   2       80.50       78.07      4.73 o
   6  -1   2       19.27       17.37      8.97 o
  -7   0   2        0.05       -7.91     16.17 o
  -6   0   2       37.85       31.54      6.96 o
  -5   0   2       37.33       85.48      5.13 o
  -4   0   2       87.93      106.64      3.06 o
  -3   0   2       30.88       31.33      1.78 o
  -2   0   2      710.75      611.95     15.31 o
   2   0   2      962.85      802.38     15.97 o
   3   0   2       34.72       33.53      7.51 o
   4   0   2      519.78      452.33     15.85 o
   5   0   2        7.89       29.96     10.99 o
   6   0   2       41.31       30.63      6.82 o
   7   0   2       13.48       23.87      8.63 o
  -6   1   2       21.46       40.16      6.17 o
  -5   1   2       58.53       52.25      8.70 o
  -4   1   2       26.35       40.06      3.65 o
  -3   1   2      818.69      824.02     19.34 o
  -2   1   2       48.42       60.20      2.49 o
  -1   1   2      891.16      824.96     19.40 o
   1   1   2     6890.07     5213.12    325.66 o
   2   1   2      962.22      833.52     12.67 o
   3   1   2      124.68      133.43      3.04 o
   4   1   2       53.47       47.01      2.40 o
   5   1   2      124.88      122.80      5.70 o
   6   1   2       74.20       80.38      4.12 o
   7   1   2       15.88       28.97      9.66 o
  -6   2   2       19.90       24.82      9.22 o
  -5   2   2        6.16       -2.41      5.43 o
  -4   2   2       66.34       63.75      3.17 o
  -3   2   2      252.89      233.57      6.24 o
  -2   2   2      267.43      320.86      9.90 o
  -1   2   2      423.58      485.80      6.88 o
   0   2   2     2203.40     2593.46     32.62 o
   1   2   2       83.51       84.47      3.67 o
   2   2   2     1467.35     1270.58     42.32 o
   3   2   2       51.75       70.49      3.47 o
   4   2   2       11.23       17.05      4.50 o
   5   2   2       89.24       85.22      3.48 o
   6   2   2       19.27       19.85      2.79 o
   7   2   2        4.13       -1.51     10.36 o
  -5   3   2       28.41       18.90      8.15 o
  -4   3   2      111.88       98.83      6.79 o
  -3   3   2       11.88        5.22      2.28 o
  -2   3   2       32.26       33.92      1.66 o
  -1   3   2      317.92      389.62      6.12 o
   0   3   2       39.38       57.36      2.20 o
   1   3   2      577.11      657.00     13.46 o
   2   3   2     1095.45     1055.71     40.32 o
   3   3   2       98.68       88.62      2.66 o
   4   3   2       24.69       24.25      2.64 o
   5   3   2       12.23       14.71      2.57 o
   6   3   2      179.93      208.62      7.15 o
   7   3   2        0.14       14.83     10.63 o
  -3   4   2       12.35        7.13      7.27 o
  -2   4   2      147.55      167.81      4.43 o
  -1   4   2      826.92      917.77     12.65 o
   0   4   2      101.38      139.83      3.76 o
   1   4   2      227.04      244.03      4.55 o
   2   4   2      452.66      540.51      9.98 o
   3   4   2      114.17      134.95      3.74 o
   4   4   2     1067.66     1078.82     19.50 o
   5   4   2        2.58       19.45      3.31 o
   6   4   2       18.28       33.46      8.62 o
   7   4   2        4.50       -0.42      8.28 o
  -3   5   2        4.92       -3.43      6.84 o
  -2   5   2       11.54       11.84      2.78 o
  -1   5   2      120.31      144.04      4.06 o
   0   5   2     1673.64     2073.58     28.28 o
   1   5   2      624.41      724.70     11.52 o
   2   5   2       10.09       10.72      5.33 o
   3   5   2       40.98       44.16      3.02 o
   4   5   2      607.24      636.51     12.31 o
   5   5   2      283.70      288.69      8.21 o
   6   5   2        6.86       10.41      6.49 o
   7   5   2        4.44        6.49     15.76 o
  -2   6   2       25.74       12.97      7.45 o
  -1   6   2       39.16       33.66      3.51 o
   0   6   2      272.96      359.09     18.43 o
   1   6   2      297.03      338.42      8.30 o
   2   6   2      108.43      105.64      4.37 o
   3   6   2        2.60        4.15      2.23 o
   4   6   2       41.93       37.03      4.20 o
   5   6   2        0.38       11.83      5.81 o
   6   6   2      140.20      144.73      9.38 o
   7   6   2        7.73       30.62      8.53 o
   0   7   2       77.04       89.38      7.00 o
   1   7   2       33.50       21.38      9.81 o
   2   7   2       30.67       31.98      7.36 o
   3   7   2      151.45      164.36     12.22 o
   4   7   2       17.41       19.03      2.65 o
   5   7   2       45.55       45.54     10.44 o
   6   7   2       17.46       -8.00      9.68 o
   1   8   2       11.05       11.23      6.66 o
   2   8   2       36.00       39.32      7.31 o
   3   8   2        1.26       -1.56      7.35 o
   4   8   2        8.24        0.72      6.60 o
   5   8   2       34.22       56.77      7.91 o
  -5  -8   3        3.24       -6.63      7.47 o
  -4  -8   3        6.04      -10.31      6.87 o
  -3  -8   3        8.50       -6.17      6.63 o
  -2  -8   3       12.22       -8.55      6.30 o
  -1  -8   3      137.90      118.49     12.86 o
  -6  -7   3       16.05       11.91      6.56 o
  -5  -7   3        3.14        1.06      6.87 o
  -4  -7   3        4.81       18.42      8.17 o
  -2  -7   3       37.35       39.99      6.23 o
  -1  -7   3       60.19       49.47      7.31 o
   0  -7   3       23.93       13.89      5.82 o
   1  -7   3       51.84       32.75      6.85 o
  -7  -6   3        6.87       14.80     14.94 o
  -6  -6   3       33.58       33.92      9.16 o
  -5  -6   3      117.77      114.19      8.43 o
  -4  -6   3        8.63       14.53     16.65 o
  -3  -6   3       25.34       31.24      5.94 o
  -2  -6   3       43.98       51.60      3.71 o
  -1  -6   3       76.02       86.02      7.16 o
   0  -6   3       23.75       25.07      3.83 o
   1  -6   3        6.69        6.84      5.12 o
   2  -6   3       31.79       28.69      6.47 o
  -7  -5   3        5.48        8.66     18.45 o
  -6  -5   3       13.96       16.69      3.76 o
  -5  -5   3      250.69      296.06      8.44 o
  -4  -5   3      211.86      242.11      6.99 o
  -3  -5   3      160.37      154.92      4.78 o
  -2  -5   3       30.87       33.01      2.97 o
  -1  -5   3      137.96      139.67      7.38 o
   0  -5   3       24.93       28.15      2.77 o
   1  -5   3       17.31       24.39      7.19 o
   2  -5   3        1.77       -0.38      2.65 o
   3  -5   3        5.59        1.57     12.38 o
  -7  -4   3       23.45       29.37      4.66 o
  -6  -4   3        8.95       21.35      8.26 o
  -5  -4   3       54.14       47.76      2.88 o
  -4  -4   3       38.79       51.44      8.74 o
  -3  -4   3        1.27       -0.91      1.98 o
  -2  -4   3      546.57      646.74     15.06 o
  -1  -4   3      350.79      403.34      8.26 o
   0  -4   3        2.94        4.82      3.21 o
   1  -4   3       52.67       53.72      2.58 o
   2  -4   3      147.08      153.28      4.39 o
   3  -4   3      128.73      122.41     11.65 o
  -7  -3   3       69.33       93.07     11.71 o
  -6  -3   3       12.47       45.38     11.29 o
  -5  -3   3      139.28      139.59      4.15 o
  -4  -3   3        2.44        3.90      1.88 o
  -3  -3   3       28.92       31.03      1.77 o
  -2  -3   3     1663.45     1669.88     30.39 o
  -1  -3   3     2579.87     2397.09     39.80 o
   0  -3   3      680.62      832.77     13.39 o
   1  -3   3       64.81       77.54      2.35 o
   2  -3   3       20.67       20.71      1.81 o
   3  -3   3        9.67        6.84      3.04 o
   4  -3   3      115.08      117.75      6.14 o
   5  -3   3       12.16       13.68      8.78 o
  -7  -2   3        8.12       24.95      8.00 o
  -6  -2   3       38.19       35.57      3.18 o
  -5  -2   3       59.71       51.09      3.03 o
  -4  -2   3      207.74      211.11      9.82 o
  -3  -2   3     1024.01      923.69     17.61 o
  -2  -2   3     1246.36     1091.70     15.78 o
  -1  -2   3      771.47      696.76     11.38 o
   0  -2   3      354.36      471.62     10.81 o
   1  -2   3     2498.84     2688.99    156.47 o
   2  -2   3      574.50      685.96     43.45 o
   3  -2   3       16.88       17.57      5.16 o
   4  -2   3      104.57       97.32      3.94 o
   5  -2   3       72.62       66.86      4.27 o
   6  -2   3        7.66        0.00      1.90 o
  -7  -1   3       13.57       21.89      7.75 o
  -6  -1   3       29.48       27.79      3.14 o
  -5  -1   3      224.87      250.23      7.88 o
  -4  -1   3       29.27       25.36      2.00 o
  -3  -1   3      261.76      261.99      5.26 o
  -2  -1   3      666.35      619.10     10.06 o
  -1  -1   3      392.52      325.58      6.90 o
   0  -1   3      424.39      407.14     10.63 o
   1  -1   3      908.09      949.79     34.02 o
   2  -1   3     1506.52     1481.83     98.80 o
   3  -1   3      693.60      738.78     35.53 o
   4  -1   3       48.17       54.73      6.43 o
   5  -1   3       49.34       43.52      6.75 o
   6  -1   3       12.48       16.80      8.38 o
  -7   0   3        9.13        1.75     12.77 o
  -6   0   3        8.56       13.68      4.38 o
  -5   0   3       91.05       93.53      4.72 o
  -4   0   3      230.41      231.91      4.73 o
  -3   0   3       45.77       44.42      2.38 o
  -2   0   3      250.81      279.07      5.98 o
   1   0   3     1156.53      958.79     46.43 o
   2   0   3       37.33       34.67      2.43 o
   3   0   3      309.84      283.20      6.58 o
   4   0   3      107.75       86.58      4.32 o
   5   0   3      241.50      243.06      6.41 o
   6   0   3       19.19       19.62      4.30 o
   7   0   3       25.28       23.07      9.14 o
  -6   1   3        5.98        8.21      9.61 o
  -5   1   3       25.76       22.36      6.25 o
  -4   1   3       70.11       74.31      3.42 o
  -3   1   3      553.56      573.56     30.84 o
  -2   1   3      367.54      396.65      6.61 o
  -1   1   3     1599.63     1353.97     35.47 o
   1   1   3     2663.01     2150.58    112.25 o
   2   1   3     1793.05     1496.06     21.50 o
   3   1   3      419.76      402.14      7.04 o
   4   1   3       51.02       63.08      8.44 o
   5   1   3        2.60       12.48      5.34 o
   6   1   3       31.34       29.95      2.60 o
   7   1   3       42.84       37.37      8.95 o
  -6   2   3        8.03       25.66      8.80 o
  -5   2   3       25.08       40.33      4.91 o
  -4   2   3       36.76       31.73      3.21 o
  -3   2   3       44.85       43.58      1.66 o
  -2   2   3     1472.44     1618.25     21.81 o
  -1   2   3       96.29      114.27      2.09 o
   0   2   3      200.14      246.80      8.87 o
   1   2   3      898.57      893.15     14.63 o
   2   2   3      285.43      257.88      4.85 o
   3   2   3      201.89      189.57      3.89 o
   4   2   3      230.03      235.64      4.94 o
   5   2   3       16.34       14.54      2.71 o
   6   2   3       14.48       10.24      2.96 o
   7   2   3        4.02        6.14      4.72 o
  -5   3   3       10.41       28.03      5.99 o
  -4   3   3       21.54       22.70      3.06 o
  -3   3   3       25.27       19.39      4.59 o
  -2   3   3       41.37       43.12      2.00 o
  -1   3   3      249.83      279.36      4.57 o
   0   3   3      219.90      295.73      4.86 o
   1   3   3     1030.78     1117.66     16.93 o
   2   3   3       59.09       65.48      6.81 o
   3   3   3       10.86       12.66      1.70 o
   4   3   3       15.44       18.34      4.46 o
   5   3   3       17.50       20.71      2.38 o
   6   3   3      101.83      107.60      5.16 o
   7   3   3       35.89       37.78     19.10 o
  -3   4   3        9.83        9.65      4.92 o
  -2   4   3      104.70      106.81      2.88 o
  -1   4   3      347.69      398.53      6.48 o
   0   4   3       37.48       47.35      2.18 o
   1   4   3      169.90      208.79     10.00 o
   2   4   3      561.56      591.31     10.41 o
   3   4   3      709.74      679.17     24.79 o
   4   4   3      289.35      281.69      6.55 o
   5   4   3      140.90      152.94     10.41 o
   6   4   3       34.77       28.65      3.95 o
   7   4   3       22.95       41.27      9.36 o
  -3   5   3        2.56       13.68      7.26 o
  -2   5   3        9.74       13.22      2.80 o
  -1   5   3      664.03      718.27     11.16 o
   0   5   3     2073.07     2652.29     32.66 o
   1   5   3      339.48      364.92      6.83 o
   2   5   3        3.21        4.66      2.18 o
   3   5   3      177.50      178.05      7.54 o
   4   5   3      893.23      929.79     16.84 o
   5   5   3      228.49      253.71      8.38 o
   6   5   3       24.12       27.87      4.50 o
   7   5   3        4.80        2.56      6.12 o
  -2   6   3        8.70        0.57      6.90 o
  -1   6   3        2.91        4.50      5.62 o
   0   6   3      153.36      187.71      5.17 o
   1   6   3      478.78      514.82     10.18 o
   2   6   3       73.40       73.29      3.30 o
   3   6   3       19.95       21.48      6.10 o
   4   6   3       38.64       40.32      3.70 o
   5   6   3       75.89       91.78      8.70 o
   6   6   3       31.58       36.02     10.09 o
   7   6   3       47.59       57.88     12.71 o
  -1   7   3       52.58       39.96      9.60 o
   0   7   3       54.69       63.54      5.28 o
   1   7   3        2.96       -0.70      9.43 o
   2   7   3        4.09        2.06      3.84 o
   3   7   3       25.52       30.98      3.26 o
   4   7   3        2.02        9.47      3.15 o
   5   7   3        0.40       -0.75      5.10 o
   6   7   3       13.50       30.45      6.65 o
   1   8   3       50.53       43.54     11.17 o
   2   8   3        3.42       -1.20      7.03 o
   3   8   3       12.70        1.87      6.67 o
   4   8   3       30.73       10.70     10.48 o
   5   8   3       64.38       69.49     12.65 o
  -5  -8   4       15.35       22.41      8.06 o
  -4  -8   4       14.67       16.42      7.45 o
  -3  -8   4        3.61        3.05      7.26 o
  -2  -8   4        1.72        2.51     26.81 o
  -1  -8   4        3.93        8.31      6.72 o
  -6  -7   4       19.59        5.83      8.17 o
  -5  -7   4       12.46        5.31      9.10 o
  -4  -7   4       27.03       43.16      9.43 o
  -3  -7   4       32.10       33.92      8.36 o
  -2  -7   4       12.22        5.89      5.54 o
  -1  -7   4        2.66        8.92      5.45 o
   0  -7   4       56.56       52.28      6.17 o
   1  -7   4       12.82       20.73     10.26 o
  -7  -6   4        3.22        6.66      7.80 o
  -6  -6   4        4.64        7.86      6.22 o
  -5  -6   4      119.66      132.71      9.18 o
  -4  -6   4       52.38       62.60      6.14 o
  -3  -6   4       80.86       71.89      9.33 o
  -2  -6   4       59.91       57.86      7.92 o
  -1  -6   4      126.11      119.52      6.89 o
   0  -6   4        3.70        5.21     12.19 o
   1  -6   4        0.67        0.27      3.99 o
   2  -6   4        2.42        2.75      6.61 o
  -7  -5   4        0.67        5.30     12.55 o
  -6  -5   4       80.44       71.40      6.90 o
  -5  -5   4        7.38       27.37      9.34 o
  -4  -5   4      266.05      258.41     13.85 o
  -3  -5   4       52.15       50.13      3.19 o
  -2  -5   4      167.31      190.84      8.43 o
  -1  -5   4       11.84       15.69      2.64 o
   0  -5   4       70.95       92.32      3.81 o
   1  -5   4      235.93      238.21      5.75 o
   2  -5   4       49.21       42.41      3.38 o
   3  -5   4       10.74       -4.77      7.61 o
  -7  -4   4       12.50       12.22      5.94 o
  -6  -4   4       23.36       19.80      3.35 o
  -5  -4   4        4.69        7.87      2.40 o
  -4  -4   4        4.37        0.34      2.48 o
  -3  -4   4       96.44       88.07     10.44 o
  -2  -4   4       47.79       63.67      4.43 o
  -1  -4   4      121.70      130.26      6.70 o
   0  -4   4       44.56       48.98      2.36 o
   1  -4   4       71.47       71.68      3.90 o
   2  -4   4       66.68       62.89      2.73 o
   3  -4   4       41.81       42.11      5.10 o
   4  -4   4       13.61        5.64      6.32 o
  -7  -3   4        5.64        2.62      6.39 o
  -6  -3   4       13.57       16.99      3.57 o
  -5  -3   4       52.08       62.51      7.47 o
  -4  -3   4      126.65      118.57      3.29 o
  -3  -3   4      260.79      241.73      4.70 o
  -2  -3   4      183.58      190.97      4.39 o
  -1  -3   4     2387.80     2253.72     34.79 o
   0  -3   4     1631.22     2053.39     30.28 o
   1  -3   4      134.23      156.42      8.72 o
   2  -3   4       22.88       18.20      1.99 o
   3  -3   4       93.75       86.63      5.25 o
   4  -3   4       37.64       34.33      4.45 o
   5  -3   4       11.49        7.39      7.96 o
  -7  -2   4       24.29       20.74      8.04 o
  -6  -2   4       49.08       56.17      9.78 o
  -5  -2   4       98.34       93.62      3.40 o
  -4  -2   4        1.53        6.57      5.52 o
  -3  -2   4      457.78      513.89     12.84 o
  -2  -2   4     1017.14      910.64     13.24 o
  -1  -2   4      914.05      764.21     14.03 o
   0  -2   4      182.51      195.14      5.79 o
   1  -2   4     2110.58     2196.32    174.33 o
   2  -2   4      820.36      986.24     34.73 o
   3  -2   4       43.84       37.96      8.27 o
   4  -2   4       69.07       64.85      7.33 o
   5  -2   4       61.59       64.52      4.14 o
   6  -2   4       41.50       19.03      9.14 o
  -7  -1   4        4.52       19.62      7.83 o
  -6  -1   4       23.21       31.54      4.80 o
  -5  -1   4      165.50      161.40     16.74 o
  -4  -1   4       14.08       15.37      3.77 o
  -3  -1   4     1445.63     1341.86     22.11 o
  -2  -1   4     3485.89     3082.44     68.19 o
  -1  -1   4      195.75      189.93      4.00 o
   0  -1   4     1888.52     1663.43     31.52 o
   1  -1   4      665.74      668.22     18.55 o
   2  -1   4     1996.78     1765.71     40.16 o
   3  -1   4       28.31       35.14      2.21 o
   4  -1   4      204.27      204.11      5.77 o
   5  -1   4       17.29       13.95      3.10 o
   6  -1   4       14.74       14.68      6.37 o
  -7   0   4        8.93        6.90      6.89 o
  -6   0   4        1.30        7.62      6.10 o
  -5   0   4      349.31      368.88      6.47 o
  -4   0   4       41.15       43.78      6.00 o
  -3   0   4       72.42       65.87      3.51 o
  -2   0   4      276.13      273.22      6.87 o
  -1   0   4     2180.54     1561.12     29.59 o
   1   0   4     1783.00     1459.92     36.40 o
   2   0   4      821.29      755.11     33.02 o
   3   0   4       39.93       34.97      1.50 o
   4   0   4       96.54      104.60      5.88 o
   5   0   4       49.59       64.74      4.36 o
   6   0   4        3.07       -4.00      5.52 o
   7   0   4        9.62       26.50      9.52 o
  -6   1   4       29.89       17.75      7.93 o
  -5   1   4        9.64       15.12      2.88 o
  -4   1   4      357.42      365.92     15.46 o
  -3   1   4       39.00       40.80      2.35 o
  -2   1   4     1672.00     1557.03     24.32 o
  -1   1   4      181.81      174.97      5.10 o
   0   1   4     1239.06     1324.56     25.12 o
   1   1   4      435.28      368.07      6.63 o
   2   1   4      901.25      811.27     14.55 o
   3   1   4      324.05      363.35      9.47 o
   4   1   4      130.47      141.38      3.70 o
   5   1   4       52.88       62.03      3.29 o
   6   1   4       19.15       25.02      4.28 o
   7   1   4       21.54       36.32      6.82 o
  -6   2   4       19.89       22.67      8.42 o
  -5   2   4        6.71       10.12      4.74 o
  -4   2   4        5.00        9.73      5.52 o
  -3   2   4        8.50        7.58      1.33 o
  -2   2   4     1028.28     1086.57     14.47 o
  -1   2   4      776.91      869.88     16.30 o
   0   2   4     1232.96     1496.42     18.39 o
   1   2   4      653.56      607.22      9.85 o
   2   2   4      583.55      567.82     10.20 o
   3   2   4      158.09      144.70      3.29 o
   4   2   4      236.24      239.90      6.41 o
   5   2   4       80.90       77.82      3.67 o
   6   2   4       13.84       12.99      3.62 o
   7   2   4        2.82       -5.12      4.85 o
  -5   3   4       20.70       16.28      5.78 o
  -4   3   4        5.07        6.70      4.30 o
  -3   3   4       93.25       85.70      2.64 o
  -2   3   4       22.08       26.82      2.87 o
  -1   3   4      406.50      406.27      5.69 o
   0   3   4       42.12       60.62      1.74 o
   1   3   4       50.14       78.09      2.32 o
   2   3   4      207.16      235.29      4.93 o
   3   3   4       26.61       28.20      3.62 o
   4   3   4       87.50       86.42      3.07 o
   5   3   4       14.60       21.93      2.42 o
   6   3   4       17.78       22.33      3.25 o
   7   3   4        6.99        4.68      5.12 o
  -4   4   4        3.62        3.62      6.69 o
  -3   4   4       22.18       18.06      7.73 o
  -2   4   4      499.65      490.53      8.61 o
  -1   4   4      678.95      733.26     15.69 o
   0   4   4        5.75        6.53      2.30 o
   1   4   4      555.14      575.80     14.90 o
   2   4   4     1136.96     1349.45     21.86 o
   3   4   4      984.40      965.86     16.06 o
   4   4   4      140.91      140.67      4.04 o
   5   4   4       94.74      103.36      3.86 o
   6   4   4       33.27       33.45      4.07 o
   7   4   4       30.66       24.23      9.14 o
  -3   5   4        0.41        7.03      7.39 o
  -2   5   4       12.74       15.33      2.53 o
  -1   5   4      199.80      224.46      8.25 o
   0   5   4      148.64      190.29      4.04 o
   1   5   4      263.53      279.19      5.70 o
   2   5   4       46.06       48.66      4.67 o
   3   5   4      269.08      276.19      8.71 o
   4   5   4      332.30      335.96      7.51 o
   5   5   4      315.17      318.57      7.48 o
   6   5   4       31.32       36.49      5.07 o
   7   5   4        0.93       18.48      6.53 o
  -2   6   4       38.93       23.60      7.64 o
  -1   6   4       20.61       26.66      4.33 o
   0   6   4      186.84      232.62      5.92 o
   1   6   4      421.82      434.51      9.14 o
   2   6   4       62.75       59.25      3.01 o
   3   6   4       15.37       13.29      2.34 o
   4   6   4       42.04       55.78      4.05 o
   5   6   4      121.58      114.04      6.98 o
   6   6   4       67.92       53.51     10.30 o
   7   6   4       32.43       12.78     10.27 o
  -1   7   4       19.51        2.84      8.55 o
   0   7   4       83.34       98.47      5.39 o
   1   7   4       45.95       34.89      5.50 o
   2   7   4        6.28        6.08      3.80 o
   3   7   4       38.97       44.23      3.96 o
   4   7   4      144.14      142.79     15.25 o
   5   7   4        2.33       -2.09      4.49 o
   6   7   4       37.04       35.39     10.84 o
   1   8   4       24.55       43.56     18.02 o
   2   8   4       38.37       35.69      6.27 o
   3   8   4        9.01       -5.00      7.70 o
   4   8   4       36.43       34.12      5.84 o
   5   8   4        3.15       13.99      7.65 o
  -5  -8   5        3.91       -3.87     13.61 o
  -4  -8   5        2.36        5.96      7.44 o
  -3  -8   5       17.86       41.34      8.70 o
  -2  -8   5       21.56       18.32      7.89 o
  -1  -8   5        0.75        5.94      6.42 o
  -6  -7   5        0.62        7.77     10.63 o
  -5  -7   5       16.33       38.05      6.98 o
  -4  -7   5       11.73        1.35      7.66 o
  -3  -7   5       44.98       64.31     10.40 o
  -2  -7   5      110.94       92.73     17.85 o
  -1  -7   5        1.90       -3.29      5.17 o
   0  -7   5        6.04       16.44      8.80 o
   1  -7   5        8.59        0.44     17.03 o
  -7  -6   5       11.28       19.53      7.08 o
  -6  -6   5       93.50       88.29      8.57 o
  -5  -6   5      149.99      147.02      9.35 o
  -4  -6   5       48.61       41.17      6.08 o
  -3  -6   5       25.42       19.48      4.54 o
  -2  -6   5      113.61      125.58      6.80 o
  -1  -6   5       19.53       23.76      3.70 o
   0  -6   5      140.75      180.61      7.71 o
   1  -6   5       10.72        4.18      8.09 o
   2  -6   5        8.06        3.69      7.62 o
  -7  -5   5        4.27       -1.94      5.97 o
  -6  -5   5       32.44       53.82     15.28 o
  -5  -5   5      113.75       88.26      7.00 o
  -4  -5   5      182.14      160.81      6.43 o
  -3  -5   5       22.27       27.78      5.67 o
  -2  -5   5      109.78      101.17      5.06 o
  -1  -5   5       93.47      104.01     12.09 o
   0  -5   5       11.52       11.54      3.46 o
   1  -5   5       32.34       38.33      9.80 o
   2  -5   5        7.80        1.02      4.67 o
   3  -5   5        3.05       -8.97      5.98 o
  -7  -4   5        7.63       24.82      8.80 o
  -6  -4   5        1.07        5.52      3.30 o
  -5  -4   5       16.63       20.23      5.60 o
  -4  -4   5       23.12       17.75      1.92 o
  -3  -4   5       57.14       56.39      7.39 o
  -2  -4   5       83.46       78.89      7.51 o
  -1  -4   5      113.14      123.84      7.43 o
   0  -4   5        7.98       10.55      2.56 o
   1  -4   5       70.32       82.42      5.58 o
   2  -4   5        2.66        0.34      2.03 o
   3  -4   5      119.01      115.36      4.41 o
   4  -4   5        4.22       -0.33      6.27 o
  -7  -3   5       26.78       18.67      8.34 o
  -6  -3   5       39.19       34.21      5.92 o
  -5  -3   5       20.64       20.77      2.36 o
  -4  -3   5      156.57      166.44      8.52 o
  -3  -3   5       39.41       40.12      3.97 o
  -2  -3   5       14.40       19.06      3.16 o
  -1  -3   5      528.95      562.14      9.20 o
   0  -3   5      371.79      491.27     28.94 o
   1  -3   5       72.51       80.19      5.89 o
   2  -3   5       68.02       69.30      4.08 o
   3  -3   5       83.97       76.61      4.78 o
   4  -3   5       11.47        8.51      4.57 o
   5  -3   5       15.20       13.49      9.52 o
  -7  -2   5        8.29       11.07      7.07 o
  -6  -2   5        2.93       14.81      5.59 o
  -5  -2   5       43.59       42.96      6.23 o
  -4  -2   5      237.64      212.16      8.25 o
  -3  -2   5     1461.07     1338.68     19.28 o
  -2  -2   5        8.45        6.52      1.45 o
  -1  -2   5      835.68      714.34     13.04 o
   0  -2   5      364.54      432.40     12.32 o
   1  -2   5     1091.58     1133.87    102.23 o
   2  -2   5       80.57       79.08      2.95 o
   3  -2   5       47.32       43.86      3.60 o
   4  -2   5        0.37       -3.60      8.00 o
   5  -2   5        3.92        8.56      3.88 o
   6  -2   5        1.75       13.49      9.52 o
  -7  -1   5        3.70        6.10      7.43 o
  -6  -1   5      116.15      119.06     10.05 o
  -5  -1   5       54.33       65.47      6.71 o
  -4  -1   5       20.18       19.70      1.90 o
  -3  -1   5      364.65      361.05      8.97 o
  -2  -1   5     1390.70     1251.64     17.59 o
  -1  -1   5      917.67      700.74     12.13 o
   0  -1   5       27.89       32.30      1.49 o
   1  -1   5      242.57      277.48     24.28 o
   2  -1   5      131.56      138.23      3.56 o
   3  -1   5       23.17       23.86      1.87 o
   4  -1   5      192.10      214.61     12.83 o
   5  -1   5       11.54       14.48      3.70 o
   6  -1   5       17.59       21.64      9.00 o
  -6   0   5       32.26       30.02      6.50 o
  -5   0   5      191.88      224.54     18.44 o
  -4   0   5       44.21       34.47      2.75 o
  -3   0   5       38.26       32.63      1.89 o
  -2   0   5        6.95        5.61      0.95 o
  -1   0   5     1188.31      863.01     14.93 o
   1   0   5      507.52      393.36      5.99 o
   2   0   5      824.42      778.19     14.64 o
   3   0   5      120.07      104.51      3.41 o
   4   0   5      372.92      366.45     14.27 o
   5   0   5      125.22      152.73     10.23 o
   6   0   5       26.81       38.32      4.60 o
   7   0   5       11.18      -10.88     10.11 o
  -6   1   5        7.73       10.74      6.41 o
  -5   1   5       20.17       16.13      2.59 o
  -4   1   5        7.73       11.82      5.64 o
  -3   1   5        0.98        6.83      1.51 o
  -2   1   5      436.62      429.54     12.25 o
  -1   1   5      322.45      276.43     11.53 o
   0   1   5      827.34      703.91     39.72 o
   1   1   5     2380.31     1826.46     40.71 o
   2   1   5     2432.28     2316.79     32.88 o
   3   1   5      895.07      917.11     14.47 o
   4   1   5       72.28       78.36      2.85 o
   5   1   5       75.00       84.91      4.73 o
   6   1   5        1.32        3.22      5.14 o
   7   1   5       15.18       15.79      9.77 o
  -6   2   5       12.54       29.88     11.69 o
  -5   2   5       33.71       41.24      6.58 o
  -4   2   5       72.72       62.08      4.68 o
  -3   2   5       22.32       21.88      1.45 o
  -2   2   5      131.33      163.37      5.48 o
  -1   2   5     3704.73     3632.73     40.97 o
   0   2   5      461.18      512.56      7.36 o
   1   2   5      489.48      479.87      7.90 o
   2   2   5      502.25      475.74     13.84 o
   3   2   5      509.20      514.52      8.86 o
   4   2   5      358.84      352.18      6.77 o
   5   2   5       19.42       31.79      3.91 o
   6   2   5        0.90        9.17      3.34 o
   7   2   5        8.26        5.03      6.29 o
  -5   3   5        6.17        3.47      5.60 o
  -4   3   5       84.94       83.74      3.73 o
  -3   3   5      313.17      292.46      5.44 o
  -2   3   5      117.14      112.93      2.49 o
  -1   3   5       54.12       66.45      2.59 o
   0   3   5       26.36       49.34      2.13 o
   1   3   5     1598.33     1798.66     26.82 o
   2   3   5      729.39      836.41     14.07 o
   3   3   5       68.94       63.89      4.29 o
   4   3   5       46.30       46.70      4.43 o
   5   3   5       34.03       31.38      2.50 o
   6   3   5       67.16       71.61      4.45 o
   7   3   5       22.74       21.75      6.06 o
  -4   4   5        8.98       24.82      7.30 o
  -3   4   5       42.70       34.39      4.86 o
  -2   4   5      383.88      394.72     12.93 o
  -1   4   5      142.65      147.19      4.35 o
   0   4   5       10.89       11.62      1.53 o
   1   4   5      414.88      424.64      9.10 o
   2   4   5     1043.40     1164.93     23.54 o
   3   4   5      239.16      233.79      9.71 o
   4   4   5       72.70       69.29      3.45 o
   5   4   5       21.40       43.48     13.51 o
   6   4   5       13.31       10.72      3.81 o
   7   4   5        4.94       10.92      4.88 o
  -3   5   5       14.05        7.03      6.65 o
  -2   5   5       58.39       69.51      4.66 o
  -1   5   5      376.53      420.78      9.36 o
   0   5   5       27.62       42.39      7.15 o
   1   5   5       63.83       61.81      5.35 o
   2   5   5       26.75       26.24      2.20 o
   3   5   5      230.88      227.62      5.73 o
   4   5   5       75.78      100.28      4.29 o
   5   5   5        7.26       19.49      5.54 o
   6   5   5       45.10       53.78      4.71 o
   7   5   5        4.08       12.51      7.03 o
  -2   6   5       22.24       16.25      7.79 o
  -1   6   5       16.19       15.60     11.16 o
   0   6   5       37.90       51.93      7.56 o
   1   6   5      303.62      298.06      7.24 o
   2   6   5      405.33      408.18     22.12 o
   3   6   5        4.56        4.66      2.76 o
   4   6   5      144.54      134.87     11.64 o
   5   6   5       67.64       70.92      7.05 o
   6   6   5        5.61       12.33      5.27 o
   7   6   5       33.29       23.30     10.69 o
  -1   7   5       14.49       15.79      8.34 o
   0   7   5       52.65       45.00      7.27 o
   1   7   5       10.59       14.89      5.88 o
   2   7   5        1.87        4.13      8.29 o
   3   7   5        3.50       -0.38      4.47 o
   4   7   5       23.39       24.00      4.06 o
   5   7   5        2.40       -1.33      5.15 o
   6   7   5       31.04       50.59     29.31 o
   1   8   5       38.22       33.12      5.92 o
   2   8   5        6.25       12.58     14.66 o
   3   8   5        2.88       -7.86      5.24 o
   4   8   5        5.21       -9.97      6.65 o
   5   8   5       42.86       34.99      6.84 o
  -5  -8   6        6.74       10.08      7.72 o
  -4  -8   6        3.03        8.31     18.54 o
  -3  -8   6       10.61        1.87      8.33 o
  -2  -8   6        8.38       26.03     13.91 o
  -6  -7   6        6.34       -4.28     10.89 o
  -5  -7   6       24.56       29.76      7.10 o
  -4  -7   6       32.92       22.53      6.42 o
  -3  -7   6       57.50       51.60      6.77 o
  -2  -7   6        0.80       17.36      5.75 o
  -1  -7   6       19.01       15.20     19.15 o
   0  -7   6        4.30       10.12     11.31 o
   1  -7   6        0.72       13.21     19.52 o
  -7  -6   6        7.47       20.22      7.88 o
  -6  -6   6        5.90       31.26     11.14 o
  -5  -6   6       31.67       35.39      5.61 o
  -4  -6   6       40.45       31.76      6.03 o
  -3  -6   6      118.10      110.19     20.29 o
  -2  -6   6       17.22        8.72      4.15 o
  -1  -6   6       13.27       10.20      6.95 o
   0  -6   6       15.17       15.91      3.41 o
   1  -6   6       25.97       23.10      3.40 o
   2  -6   6       17.33       -4.06      8.85 o
  -7  -5   6       22.78       16.07      6.15 o
  -6  -5   6       26.60       30.40      4.61 o
  -5  -5   6      158.31      168.95      7.82 o
  -4  -5   6       31.93       31.65      3.49 o
  -3  -5   6      105.93      101.98      6.37 o
  -2  -5   6      296.84      312.70     17.72 o
  -1  -5   6       44.70       45.35      6.68 o
   0  -5   6       41.56       45.71      9.57 o
   1  -5   6       33.66       33.17      2.79 o
   2  -5   6       22.15       24.95      2.95 o
   3  -5   6        7.09        0.28      9.99 o
  -7  -4   6       36.17       39.71      5.43 o
  -6  -4   6       46.99       48.06      4.16 o
  -5  -4   6       61.95       62.27      4.98 o
  -4  -4   6       17.04       19.06      3.02 o
  -3  -4   6       19.88       23.83      2.37 o
  -2  -4   6       94.03       94.42      6.64 o
  -1  -4   6       50.19       46.63      2.88 o
   0  -4   6       25.38       22.43      2.32 o
   1  -4   6       72.65       70.99      4.59 o
   2  -4   6      214.75      211.84     15.03 o
   3  -4   6       19.07       28.01      3.00 o
   4  -4   6        4.88        8.30      6.85 o
  -7  -3   6       10.57       31.24      8.17 o
  -6  -3   6       15.55       25.74      3.24 o
  -5  -3   6       30.04       23.47      2.83 o
  -4  -3   6        5.07       10.92      3.51 o
  -3  -3   6      141.93      135.53      3.70 o
  -2  -3   6       41.92       43.60      2.23 o
  -1  -3   6      510.41      516.32      9.19 o
   0  -3   6        1.08        3.73      3.60 o
   1  -3   6       50.35       46.42      4.64 o
   2  -3   6      130.47      128.93      6.13 o
   3  -3   6       72.71       66.18      5.28 o
   4  -3   6       48.93       40.21      4.79 o
   5  -3   6        4.22       20.99      9.73 o
  -7  -2   6        2.34       -8.00      7.03 o
  -6  -2   6       29.73       24.97      3.63 o
  -5  -2   6       20.71       16.19      3.54 o
  -4  -2   6       83.71       96.55     10.00 o
  -3  -2   6      257.82      232.46     11.94 o
  -2  -2   6      329.91      331.05     10.85 o
  -1  -2   6      364.15      298.38      6.23 o
   0  -2   6       73.66       91.36      2.79 o
   1  -2   6      212.01      273.83     10.51 o
   2  -2   6       73.01       77.70      3.04 o
   3  -2   6       87.72       88.00      2.37 o
   4  -2   6        4.50        0.74      7.77 o
   5  -2   6        0.32        1.50      2.85 o
   6  -2   6        6.07       -0.95      8.61 o
  -7  -1   6        8.20       12.57      8.02 o
  -6  -1   6       52.35       63.98     17.58 o
  -5  -1   6       20.80       24.78      5.16 o
  -4  -1   6       26.30       21.64      1.85 o
  -3  -1   6      151.37      137.55      4.12 o
  -2  -1   6      824.96      748.95     11.80 o
  -1  -1   6      355.30      283.10      5.41 o
   0  -1   6     3041.70     2623.94     43.48 o
   1  -1   6      345.08      360.66     15.73 o
   2  -1   6       11.26       14.37      2.09 o
   3  -1   6       97.56       88.88      2.29 o
   4  -1   6       72.88       72.78      3.98 o
   5  -1   6       52.87       49.29      3.77 o
   6  -1   6       16.72       15.79      6.89 o
  -6   0   6       20.06       21.75      6.30 o
  -5   0   6      119.95      131.92     18.09 o
  -4   0   6       41.43       37.37      2.30 o
  -3   0   6       13.81       14.60      1.29 o
  -2   0   6      138.36      130.30      3.23 o
  -1   0   6       21.57       18.56      1.80 o
   1   0   6       35.48       51.07      6.43 o
   2   0   6       24.64       28.45      1.55 o
   3   0   6       46.80       47.54      6.00 o
   4   0   6       11.87        9.90      1.78 o
   5   0   6      411.83      412.71     17.76 o
   6   0   6        6.87       11.70      4.74 o
   7   0   6        2.77        0.95     11.09 o
  -6   1   6        8.99       15.21      5.18 o
  -5   1   6        3.25        1.79      2.49 o
  -4   1   6        3.78        6.44      5.13 o
  -3   1   6      288.42      240.73     12.74 o
  -2   1   6      262.74      250.93     10.27 o
  -1   1   6      180.26      166.23      3.16 o
   0   1   6        9.23       13.10      0.77 o
   1   1   6      980.75      806.09     12.46 o
   2   1   6     2501.30     2166.18     31.34 o
   3   1   6      510.11      497.12      8.70 o
   4   1   6       23.17       28.45      4.29 o
   5   1   6      100.25       93.78      7.36 o
   6   1   6       13.52       19.56      4.56 o
   7   1   6        1.06      -14.34      9.56 o
  -6   2   6       28.04       23.39      6.19 o
  -5   2   6       22.50       31.42      7.58 o
  -4   2   6      143.83      134.72      3.14 o
  -3   2   6       30.75       32.78      1.60 o
  -2   2   6      205.90      210.96      6.00 o
  -1   2   6     1037.49     1145.48     14.59 o
   0   2   6      480.13      577.03      8.44 o
   1   2   6      251.44      230.40      9.82 o
   2   2   6       39.60       48.26      3.64 o
   3   2   6     1926.43     1864.93     27.38 o
   4   2   6       46.83       48.24      2.87 o
   5   2   6       77.97       80.80      8.47 o
   6   2   6       23.23       16.99      3.62 o
   7   2   6        2.61        4.91      9.78 o
  -5   3   6       39.64       50.42     14.38 o
  -4   3   6      139.10      123.43      5.60 o
  -3   3   6      318.19      290.07      5.65 o
  -2   3   6      135.50      149.55      2.98 o
  -1   3   6      288.17      324.22      7.70 o
   0   3   6       38.41       66.87      3.60 o
   1   3   6     2475.21     2884.72     69.75 o
   2   3   6      345.37      346.06      6.71 o
   3   3   6       79.39       72.61      5.28 o
   4   3   6        4.06        6.20      1.96 o
   5   3   6       16.47       29.43      7.49 o
   6   3   6      100.43      101.00      4.33 o
   7   3   6        0.03       13.69      5.29 o
  -4   4   6        5.20       -6.10      6.27 o
  -3   4   6      152.84      124.15      3.98 o
  -2   4   6      208.82      209.57      7.21 o
  -1   4   6      146.79      153.95      3.39 o
   0   4   6      214.97      250.21      9.35 o
   1   4   6      193.88      222.31     14.02 o
   2   4   6      302.40      338.58     20.52 o
   3   4   6       12.49        8.82      2.03 o
   4   4   6      190.28      164.34      4.62 o
   5   4   6      130.45      149.17      5.39 o
   6   4   6       17.31       14.05      3.65 o
   7   4   6       29.40       41.14      7.19 o
  -3   5   6        5.50       -5.12      5.50 o
  -2   5   6       89.14       93.60      3.55 o
  -1   5   6      160.10      171.16     10.65 o
   0   5   6       21.50       21.55      2.58 o
   1   5   6       24.66       25.34      3.33 o
   2   5   6       36.59       42.56      2.84 o
   3   5   6       32.31       33.17      6.50 o
   4   5   6      582.80      579.75     12.96 o
   5   5   6       18.69      104.05     30.51 o
   6   5   6       58.35       49.31      4.72 o
   7   5   6       14.33       35.74      7.42 o
  -2   6   6       25.83       16.80      7.81 o
  -1   6   6       36.57       45.38      6.39 o
   0   6   6       15.01       17.14      4.00 o
   1   6   6      156.98      171.22      6.49 o
   2   6   6      401.61      429.60     12.32 o
   3   6   6      132.81      124.53      4.68 o
   4   6   6       23.59       26.74      3.46 o
   5   6   6       49.82       59.63     13.09 o
   6   6   6       47.83       48.26      5.99 o
   7   6   6        7.07       -8.49      8.57 o
  -1   7   6       44.63       38.83      6.38 o
   0   7   6        8.68       13.60      5.35 o
   1   7   6       17.79       21.86      5.89 o
   2   7   6      196.55      179.61     14.16 o
   3   7   6       40.27       32.54      3.70 o
   4   7   6        0.12        1.42      4.78 o
   5   7   6       26.20       31.19      5.64 o
   6   7   6       19.81       22.02      5.62 o
   1   8   6       12.77       21.42      7.64 o
   2   8   6        0.25       -5.28     19.28 o
   3   8   6        3.71       -8.55      5.70 o
   4   8   6        2.50       -5.20      7.27 o
   5   8   6       22.65       11.61     14.50 o
  -5  -8   7       11.33        9.68     10.41 o
  -4  -8   7       60.89       67.11      8.74 o
  -3  -8   7        5.59       -9.61      7.17 o
  -2  -8   7       11.94        3.44      8.23 o
  -6  -7   7        0.52       -5.39      7.08 o
  -5  -7   7       18.18       16.60      6.86 o
  -4  -7   7        7.88       -9.05      6.04 o
  -3  -7   7        8.19       -4.90      6.49 o
  -2  -7   7        9.29        8.24     11.31 o
  -1  -7   7       23.61       27.09      6.38 o
   0  -7   7        1.19        7.46      7.31 o
   1  -7   7        0.03        4.33      6.79 o
  -7  -6   7       41.73       41.91     12.15 o
  -6  -6   7       33.43       34.22      7.40 o
  -5  -6   7       29.42       23.65      6.55 o
  -4  -6   7      146.54      133.52      9.11 o
  -3  -6   7       38.31       32.36      4.53 o
  -2  -6   7       31.43       16.25      4.34 o
  -1  -6   7        8.39        8.72      3.70 o
   0  -6   7        7.08        2.73      3.17 o
   1  -6   7       10.80        7.47      3.61 o
   2  -6   7       23.59       10.31     11.62 o
  -7  -5   7        4.03        1.35     10.34 o
  -6  -5   7       13.52       14.31      6.06 o
  -5  -5   7       72.06       81.70     15.52 o
  -4  -5   7       26.13       24.98      3.48 o
  -3  -5   7        4.35        8.82      3.53 o
  -2  -5   7      148.71      131.09      5.12 o
  -1  -5   7       28.22       21.53      4.90 o
   0  -5   7        9.25       16.07      2.80 o
   1  -5   7       28.22       36.68      7.16 o
   2  -5   7        9.64       11.52      2.94 o
   3  -5   7        7.06        7.08      6.27 o
  -7  -4   7        5.38        8.97      8.19 o
  -6  -4   7        5.37        5.54      5.71 o
  -5  -4   7       17.01       22.49      5.20 o
  -4  -4   7       38.13       39.42      2.93 o
  -3  -4   7       16.24       19.02      2.76 o
  -2  -4   7      199.60      171.20     13.27 o
  -1  -4   7       48.98       48.19      2.29 o
   0  -4   7        7.76       11.92      3.64 o
   1  -4   7       26.20       28.85      3.65 o
   2  -4   7       31.39       15.31      3.55 o
   3  -4   7       19.05       25.21      3.66 o
   4  -4   7        8.47        6.37      7.07 o
  -7  -3   7       25.72       41.37      8.51 o
  -6  -3   7       33.19       40.44      3.37 o
  -5  -3   7       43.80       44.94      8.22 o
  -4  -3   7      244.77      240.74      5.12 o
  -3  -3   7      145.73      144.09      4.31 o
  -2  -3   7        2.23       -0.76      2.10 o
  -1  -3   7       37.51       36.37      2.47 o
   0  -3   7       84.99       92.85      4.08 o
   1  -3   7       35.15       31.74      3.34 o
   2  -3   7      400.26      402.08     11.39 o
   3  -3   7       10.33       17.86      3.31 o
   4  -3   7       31.59       21.90      5.90 o
   5  -3   7       14.45       14.31      9.18 o
  -7  -2   7       13.48       14.82      7.66 o
  -6  -2   7       18.80       23.00     12.45 o
  -5  -2   7      100.52       83.05      3.11 o
  -4  -2   7       52.53       47.82      2.22 o
  -3  -2   7      417.51      440.26      9.55 o
  -2  -2   7       28.13       34.53      4.05 o
  -1  -2   7      337.30      270.71      7.72 o
   0  -2   7       59.06       72.78      2.96 o
   1  -2   7      233.70      262.98      9.39 o
   2  -2   7      158.69      159.75      6.07 o
   3  -2   7       50.14       48.35      6.30 o
   4  -2   7       25.99       23.22      8.59 o
   5  -2   7        5.80       14.28      4.80 o
  -7  -1   7        4.93       -0.95      6.50 o
  -6  -1   7       54.13       65.13      4.48 o
  -5  -1   7       23.54       26.14      5.09 o
  -4  -1   7        6.92        8.99      1.82 o
  -3  -1   7       25.21       22.12      3.48 o
  -2  -1   7     1332.91     1263.21     19.09 o
  -1  -1   7      216.41      196.16      4.25 o
   0  -1   7      687.06      597.42     12.60 o
   1  -1   7      855.35      689.24     19.45 o
   2  -1   7       35.09       36.94      2.39 o
   3  -1   7       40.49       36.21      1.65 o
   4  -1   7      123.17      121.87      4.00 o
   5  -1   7       99.56      102.30      4.48 o
   6  -1   7        1.04       -8.43     10.12 o
  -5   0   7       66.91       72.45     11.17 o
  -4   0   7       63.37       66.18      2.82 o
  -3   0   7       77.89       82.65      6.22 o
  -2   0   7      233.13      218.48      5.30 o
  -1   0   7       98.10       80.02      2.05 o
   1   0   7      124.48      110.51      2.77 o
   2   0   7      140.80      149.27      4.57 o
   3   0   7       74.20       62.01      8.22 o
   4   0   7        5.63        2.18      1.95 o
   5   0   7       31.87       41.57      6.00 o
   6   0   7       94.44       88.57      5.35 o
  -6   1   7       11.05       10.20      4.80 o
  -5   1   7        5.57       10.48      1.88 o
  -4   1   7       38.37       35.12      6.55 o
  -3   1   7       17.52       15.44      3.78 o
  -2   1   7       78.65       76.66      3.62 o
  -1   1   7      268.74      247.99      8.27 o
   0   1   7      265.69      279.39      4.20 o
   1   1   7      625.10      465.84     24.15 o
   2   1   7      302.50      316.93     10.07 o
   3   1   7      658.87      641.39     10.88 o
   4   1   7      200.74      211.05      4.67 o
   5   1   7      103.06      104.81      7.42 o
   6   1   7       33.05       42.01      8.40 o
   7   1   7        5.06        4.11      7.47 o
  -5   2   7       99.08       96.85      5.09 o
  -4   2   7      149.27      139.40      3.43 o
  -3   2   7       69.40       65.89      2.28 o
  -2   2   7       29.61       26.75      2.50 o
  -1   2   7      929.07      936.00     13.34 o
   0   2   7      652.89      834.85     17.11 o
   1   2   7      579.48      582.60     35.19 o
   2   2   7      111.57       96.41      4.60 o
   3   2   7      593.20      546.65     14.21 o
   4   2   7      120.50      107.43      3.44 o
   5   2   7       55.44       57.05      5.62 o
   6   2   7        2.94        3.13      3.36 o
   7   2   7       18.15       20.78      7.48 o
  -5   3   7       34.09       38.85      5.91 o
  -4   3   7      137.24      131.69      5.77 o
  -3   3   7       48.45       45.03      2.21 o
  -2   3   7       85.55       98.22      4.23 o
  -1   3   7      283.45      288.68      5.62 o
   0   3   7      262.85      335.10      8.58 o
   1   3   7     1144.84     1224.97     18.98 o
   2   3   7      422.45      419.16      7.78 o
   3   3   7       78.61       68.10      2.49 o
   4   3   7        3.46        5.73      4.01 o
   5   3   7      152.26      132.61      4.15 o
   6   3   7        4.07        1.20      2.92 o
   7   3   7       23.50       37.48      6.86 o
  -4   4   7       18.00       24.42      7.22 o
  -3   4   7      264.21      237.50      6.46 o
  -2   4   7       48.86       50.08      2.19 o
  -1   4   7      101.29      109.82      2.75 o
   0   4   7       32.36       34.57      1.75 o
   1   4   7      288.58      310.62      6.16 o
   2   4   7      120.95      125.60      3.72 o
   3   4   7       58.82       49.94      2.92 o
   4   4   7       47.86       37.98      4.90 o
   5   4   7       94.10       83.21      3.66 o
   6   4   7        4.41        6.05      3.21 o
   7   4   7       26.80       43.45     11.62 o
  -3   5   7        4.87        4.00      5.52 o
  -2   5   7       33.42       29.30      4.39 o
  -1   5   7      113.22      108.85      3.24 o
   0   5   7       15.71       16.45      1.94 o
   1   5   7      397.63      425.89     17.09 o
   2   5   7       96.68      111.82      5.26 o
   3   5   7       21.07       20.09      3.28 o
   4   5   7       86.66       82.48      3.63 o
   5   5   7      503.22      534.90     11.51 o
   6   5   7       11.05       25.18      4.68 o
   7   5   7       13.29       26.17      7.30 o
  -2   6   7       43.74       64.31      9.52 o
  -1   6   7        5.69        3.89      3.02 o
   0   6   7       17.31       20.90      6.65 o
   1   6   7       21.40       21.11      2.90 o
   2   6   7      117.98      121.88      4.17 o
   3   6   7      501.67      457.03     11.17 o
   4   6   7        1.15       -1.08      6.00 o
   5   6   7       12.78       15.93      6.30 o
   6   6   7        1.40        7.73      5.01 o
   7   6   7       30.00       18.27      6.15 o
  -1   7   7      123.63      113.66     21.63 o
   0   7   7       81.46       77.52     13.85 o
   1   7   7       14.06       14.75      3.61 o
   2   7   7       53.56       59.19      5.66 o
   3   7   7      154.80      151.87      5.89 o
   4   7   7       57.54       52.56      5.96 o
   5   7   7        1.02       -0.09     11.81 o
   6   7   7       20.86       27.78     14.51 o
   1   8   7       32.03       19.60      7.57 o
   2   8   7       27.08       23.57      8.63 o
   3   8   7        4.16       -1.95      4.16 o
   4   8   7        4.36       -2.81      6.45 o
   5   8   7        9.23        1.54      5.77 o
  -4  -8   8        1.71       -9.39      8.15 o
  -3  -8   8        9.17        9.44      9.64 o
  -2  -8   8        3.12       10.43      7.73 o
  -6  -7   8        1.89        2.69     10.30 o
  -5  -7   8        2.31        9.27      6.81 o
  -4  -7   8       16.02       -1.54     12.31 o
  -3  -7   8        1.56      -12.90      8.60 o
  -2  -7   8       25.70       30.82      8.70 o
  -1  -7   8        3.87       18.73      5.95 o
   0  -7   8        0.73       10.07      6.19 o
  -7  -6   8       17.38       33.28      9.87 o
  -6  -6   8        9.88        8.69     14.38 o
  -5  -6   8       13.70       18.26      6.03 o
  -4  -6   8       30.46       34.75      6.28 o
  -3  -6   8       63.63       50.88     12.77 o
  -2  -6   8       52.05       59.35      5.26 o
  -1  -6   8       15.32       11.33      5.26 o
   0  -6   8        0.84        0.20      3.79 o
   1  -6   8        6.81        5.00      7.62 o
   2  -6   8       10.50       10.33      6.69 o
  -7  -5   8        1.61        8.15      7.96 o
  -6  -5   8       55.11       60.80      6.90 o
  -5  -5   8       35.16       33.00      5.01 o
  -4  -5   8      152.83      145.90     14.18 o
  -3  -5   8        2.24       -0.16      2.78 o
  -2  -5   8       94.15       96.68      4.75 o
  -1  -5   8       77.83       74.25      3.48 o
   0  -5   8      216.81      226.94     12.37 o
   1  -5   8       86.19       73.26     12.27 o
   2  -5   8        4.78       11.11      5.23 o
   3  -5   8        1.93        6.83      7.14 o
  -7  -4   8       11.95       19.39      8.13 o
  -6  -4   8        9.28        3.85      3.18 o
  -5  -4   8       82.64       80.72      4.45 o
  -4  -4   8       38.42       41.68      8.31 o
  -3  -4   8        0.62        2.63      2.06 o
  -2  -4   8       72.99       72.62      6.65 o
  -1  -4   8       23.59       26.51      2.23 o
   0  -4   8        3.09       -1.19      2.11 o
   1  -4   8       29.77       23.78      2.64 o
   2  -4   8       28.00       18.75      3.42 o
   3  -4   8       51.02       36.50      3.49 o
   4  -4   8        5.84       -1.04      5.92 o
  -7  -3   8        1.86        1.71      7.64 o
  -6  -3   8        8.90       16.91      3.34 o
  -5  -3   8       16.81       18.96      2.93 o
  -4  -3   8        7.41       12.16      5.51 o
  -3  -3   8       47.39       45.56      3.99 o
  -2  -3   8      279.62      274.26      5.24 o
  -1  -3   8      267.95      241.36      7.93 o
   0  -3   8      236.81      267.68      6.55 o
   1  -3   8       21.27       23.55      2.62 o
   2  -3   8       85.16       87.64      8.13 o
   3  -3   8       77.27       90.06      4.19 o
   4  -3   8       12.55        7.90      6.29 o
   5  -3   8        5.14       -9.39      7.42 o
  -7  -2   8       41.14       48.38      8.25 o
  -6  -2   8       20.09       21.06      4.28 o
  -5  -2   8       17.51       19.79      4.19 o
  -4  -2   8      148.28      135.18      3.78 o
  -3  -2   8      926.23      919.16     15.08 o
  -2  -2   8       30.85       30.30      1.51 o
  -1  -2   8      129.73      123.61      3.53 o
   0  -2   8       12.95       12.96      2.95 o
   1  -2   8       36.93       45.29      4.03 o
   2  -2   8      178.48      158.86      5.29 o
   3  -2   8       52.96       40.38      2.05 o
   4  -2   8       27.85       23.72      6.50 o
   5  -2   8       22.56       17.74      5.31 o
  -7  -1   8       14.24        1.50      7.01 o
  -6  -1   8        5.82       11.35      3.53 o
  -5  -1   8      155.68      134.03     11.91 o
  -4  -1   8       57.63       71.56      3.03 o
  -3  -1   8      176.90      187.66      6.79 o
  -2  -1   8        4.39        8.33      1.12 o
  -1  -1   8     2524.61     1994.15     32.24 o
   0  -1   8      121.54      128.29      3.87 o
   1  -1   8      139.11      138.12      5.82 o
   2  -1   8        2.26        5.52      5.04 o
   3  -1   8       53.90       48.19      2.29 o
   4  -1   8      114.58      114.81      3.82 o
   5  -1   8       65.37       69.73      3.75 o
   6  -1   8       16.88       10.87      6.40 o
  -6   0   8       25.35       31.82     16.92 o
  -5   0   8       74.55       80.11      4.97 o
  -4   0   8       52.14       51.80      4.09 o
  -3   0   8      126.86      132.82      3.57 o
  -2   0   8      141.88      135.56      3.32 o
  -1   0   8     1353.07     1035.29     19.55 o
   0   0   8       14.67        9.30      2.11 o
   1   0   8     1467.51     1204.73     17.94 o
   2   0   8       43.86       37.86      2.67 o
   3   0   8      137.21      116.01      3.80 o
   4   0   8       72.73       58.84      2.72 o
   5   0   8      117.60      115.84      5.44 o
   6   0   8       40.92       41.60      6.23 o
  -6   1   8        7.95       12.70      8.42 o
  -5   1   8       61.13       49.82      2.73 o
  -4   1   8       12.08       11.45      2.87 o
  -3   1   8       85.67       78.57      2.16 o
  -2   1   8        2.33        4.31      0.86 o
  -1   1   8        5.78        8.00      2.50 o
   0   1   8     1101.15     1093.26     28.21 o
   1   1   8      244.55      223.27      4.54 o
   2   1   8     1862.45     1664.40     24.68 o
   3   1   8      207.12      181.38      3.92 o
   4   1   8       10.08       12.49      2.98 o
   5   1   8        7.72       16.41      5.24 o
   6   1   8      145.38      151.74      7.66 o
   7   1   8        2.65       -6.67      9.90 o
  -5   2   8        9.76       12.52      4.46 o
  -4   2   8       31.11       26.23      8.07 o
  -3   2   8       18.31       10.00      1.29 o
  -2   2   8       14.80       25.54      3.08 o
  -1   2   8      528.91      502.46      8.00 o
   0   2   8       99.32      123.38      6.11 o
   1   2   8       82.44       70.25      5.60 o
   2   2   8      214.11      213.34      4.64 o
   3   2   8       52.66       45.71      1.97 o
   4   2   8      199.82      207.41      4.77 o
   5   2   8       35.65       33.16      7.61 o
   6   2   8       34.24       39.44      3.30 o
   7   2   8        1.43        7.31      6.52 o
  -5   3   8       25.59       11.26      5.36 o
  -4   3   8      104.82       92.47      3.95 o
  -3   3   8       81.21       70.96      2.38 o
  -2   3   8      115.38      115.05      2.70 o
  -1   3   8       36.56       40.17      1.54 o
   0   3   8      717.79      938.85     13.12 o
   1   3   8     1492.49     1557.45     24.51 o
   2   3   8       72.09       82.87      3.14 o
   3   3   8       19.79       23.16      1.98 o
   4   3   8       61.42       48.62      5.37 o
   5   3   8       50.58       43.71      2.71 o
   6   3   8       35.07       38.41      6.39 o
   7   3   8        4.27       11.80      6.30 o
  -4   4   8       10.69       14.51      5.89 o
  -3   4   8        7.63        7.25      2.53 o
  -2   4   8      118.20      118.13      3.19 o
  -1   4   8        3.42        0.82      1.46 o
   0   4   8       21.90       19.67      1.67 o
   1   4   8      114.28      123.65      9.01 o
   2   4   8       10.42        9.71      1.87 o
   3   4   8      160.94      158.69      4.05 o
   4   4   8       27.08       23.29      6.53 o
   5   4   8        3.51        6.54      2.56 o
   6   4   8       22.78       24.92      4.93 o
   7   4   8       17.18       33.11      7.13 o
  -3   5   8       13.72        9.30      6.06 o
  -2   5   8        1.80        5.02      2.25 o
  -1   5   8      107.14      112.97      3.42 o
   0   5   8       37.49       44.03      6.88 o
   1   5   8       82.53       97.56      2.98 o
   2   5   8      111.33      121.25      3.97 o
   3   5   8       70.08       70.64      3.93 o
   4   5   8       48.91       50.65      3.12 o
   5   5   8      158.83      154.62      5.51 o
   6   5   8       54.81       42.77      8.09 o
   7   5   8       41.42       43.33      7.45 o
  -2   6   8       16.48       16.25      7.79 o
  -1   6   8        4.63        3.17      3.92 o
   0   6   8        3.85        5.02      2.50 o
   1   6   8      285.85      264.65      6.46 o
   2   6   8       12.18       19.00      5.71 o
   3   6   8      153.90      169.56      8.67 o
   4   6   8       91.20       81.63      4.85 o
   5   6   8      101.00       90.83      6.32 o
   6   6   8        0.15        2.89      7.13 o
   7   6   8        9.67       -7.23      6.58 o
  -1   7   8       91.63       81.79     32.82 o
   0   7   8        7.21        4.28      4.86 o
   1   7   8        6.74        5.84      3.47 o
   2   7   8       20.20       24.43      3.67 o
   3   7   8      246.17      195.33      6.85 o
   4   7   8      195.59      184.50     12.95 o
   5   7   8       21.75        9.84      6.10 o
   6   7   8        9.67        6.67      5.85 o
   1   8   8       94.21       82.04     23.97 o
   2   8   8       40.31       41.36      5.75 o
   3   8   8       11.60       12.49      9.08 o
   4   8   8        7.21        9.08      5.84 o
   5   8   8        0.65        1.12      9.73 o
  -4  -8   9       14.74       -9.55     15.71 o
  -3  -8   9       21.15       16.77      7.99 o
  -2  -8   9       22.15       20.10      7.61 o
  -6  -7   9       20.89       39.95     15.43 o
  -5  -7   9        2.96       16.04      7.38 o
  -4  -7   9        8.78        6.23      6.80 o
  -3  -7   9       98.12       85.70     10.58 o
  -2  -7   9       45.75       41.11      7.34 o
  -1  -7   9        9.50        8.95      6.66 o
   0  -7   9        4.84       -2.75      6.34 o
  -6  -6   9        6.67        7.21      9.24 o
  -5  -6   9      125.76      108.09      6.85 o
  -4  -6   9       36.43       34.30     10.81 o
  -3  -6   9       16.16       23.04     13.24 o
  -2  -6   9       38.91       32.48      4.76 o
  -1  -6   9      243.63      197.21      8.25 o
   0  -6   9       33.73       33.95      4.23 o
   1  -6   9        0.23       -7.79      5.21 o
   2  -6   9       14.20       10.43      6.51 o
  -6  -5   9        3.98        8.30     13.06 o
  -5  -5   9       27.76       27.89      6.70 o
  -4  -5   9      113.76      106.26      7.16 o
  -3  -5   9       47.30       38.00      4.15 o
  -2  -5   9      115.05      107.71      4.77 o
  -1  -5   9        2.25        7.10      2.17 o
   0  -5   9      467.96      487.66     20.53 o
   1  -5   9      224.85      222.00      5.76 o
   2  -5   9       48.22       39.30      8.43 o
   3  -5   9        5.93       -0.41      9.15 o
  -7  -4   9       53.65       40.84     10.23 o
  -6  -4   9       62.17       72.33      7.77 o
  -5  -4   9       12.18       14.72      3.28 o
  -4  -4   9       32.92       22.29      3.43 o
  -3  -4   9       20.75       21.03      2.61 o
  -2  -4   9      129.63      139.09      4.93 o
  -1  -4   9        4.94       -0.93      9.14 o
   0  -4   9      114.64      111.51     11.38 o
   1  -4   9       73.70       73.41      3.58 o
   2  -4   9        0.85        8.42      5.53 o
   3  -4   9       26.23       20.54      3.26 o
   4  -4   9       32.73       21.93     11.12 o
  -7  -3   9       27.57       31.24      7.87 o
  -6  -3   9        7.37       11.78      7.90 o
  -5  -3   9        2.16        5.97      2.34 o
  -4  -3   9       59.93       54.57      3.30 o
  -3  -3   9       61.36       57.54      4.80 o
  -2  -3   9        2.56        3.64      1.45 o
  -1  -3   9       27.61       21.11      2.67 o
   0  -3   9       28.81       29.60      2.53 o
   1  -3   9        3.45        2.00      3.63 o
   2  -3   9      143.83      129.72      4.19 o
   3  -3   9      147.25      125.29      4.04 o
   4  -3   9       20.96        9.78     10.19 o
   5  -3   9        2.24        1.57      8.77 o
  -7  -2   9        4.77       -5.31      6.69 o
  -6  -2   9       11.65       15.11      2.95 o
  -5  -2   9       57.41       60.21      4.56 o
  -4  -2   9       64.81       68.97      3.00 o
  -3  -2   9      114.27      115.07      5.58 o
  -2  -2   9      121.67      120.70      2.97 o
  -1  -2   9       66.71       63.07      2.40 o
   0  -2   9       23.65       30.08      3.85 o
   1  -2   9       72.20       73.71      3.73 o
   2  -2   9       75.41       70.01      4.18 o
   3  -2   9        9.09        6.77      2.06 o
   4  -2   9       57.57       60.06      4.85 o
   5  -2   9       11.30        9.11      4.79 o
  -7  -1   9       17.86       22.80      7.26 o
  -6  -1   9        7.83       18.19      4.42 o
  -5  -1   9       12.82       21.61      7.37 o
  -4  -1   9       42.58       46.02      2.11 o
  -3  -1   9      109.90      116.74      3.30 o
  -2  -1   9      319.07      314.91      7.33 o
  -1  -1   9       68.56       62.79      2.84 o
   0  -1   9      354.35      332.39      7.82 o
   1  -1   9      128.80      126.14      5.47 o
   2  -1   9      167.65      165.23      5.45 o
   3  -1   9       13.29       14.51      2.51 o
   4  -1   9       24.15       28.78      2.05 o
   5  -1   9       11.93        7.76      5.30 o
   6  -1   9       15.07       22.32      6.93 o
  -6   0   9       29.59       28.65      4.58 o
  -5   0   9       51.58       55.99      2.55 o
  -4   0   9       20.72       23.20      2.10 o
  -3   0   9      209.31      205.80     21.95 o
  -2   0   9      313.96      293.56      6.15 o
  -1   0   9      691.72      535.22     14.94 o
   0   0   9      837.70      741.48     27.07 o
   1   0   9     1344.39     1202.36     20.61 o
   2   0   9       23.74       22.80      3.27 o
   3   0   9       96.42      104.86      4.11 o
   4   0   9       11.08       13.42      6.31 o
   5   0   9      156.47      147.34      6.03 o
   6   0   9       20.29       13.91      4.99 o
  -6   1   9        9.43        0.05      4.20 o
  -5   1   9       35.36       31.53      5.95 o
  -4   1   9       12.83       15.07      2.88 o
  -3   1   9      196.97      173.36      2.95 o
  -2   1   9      114.81      120.08      5.45 o
  -1   1   9      313.38      270.20     14.06 o
   0   1   9      127.69      127.02      5.11 o
   1   1   9     1002.20      923.92     48.70 o
   2   1   9       79.77       72.84      2.24 o
   3   1   9      498.24      535.55      9.70 o
   4   1   9      176.10      172.86      4.91 o
   5   1   9       64.81       74.77      3.68 o
   6   1   9       30.12       30.99      4.97 o
   7   1   9        4.63       -1.12     10.42 o
  -5   2   9       11.36       13.56      6.18 o
  -4   2   9       17.28       24.86      5.59 o
  -3   2   9       41.63       38.72      4.65 o
  -2   2   9       92.43       85.61      2.07 o
  -1   2   9        5.83        8.98      2.10 o
   0   2   9      104.50       97.71      5.46 o
   1   2   9      203.32      193.32      3.89 o
   2   2   9      128.45      132.27      3.25 o
   3   2   9       21.48       28.88      2.14 o
   4   2   9       36.50       36.33      2.58 o
   5   2   9       16.64       15.76      6.75 o
   6   2   9       16.25        8.85      2.91 o
   7   2   9        1.37       -6.60     12.37 o
  -5   3   9        8.54       13.95      9.44 o
  -4   3   9        1.98       -4.87      4.18 o
  -3   3   9       14.19       10.82      2.04 o
  -2   3   9       39.44       41.62      1.83 o
  -1   3   9       61.02       61.57      1.84 o
   0   3   9      256.08      300.28      5.49 o
   1   3   9       95.12      102.16      3.06 o
   2   3   9       78.26       80.64      2.71 o
   3   3   9       91.13       95.84      2.95 o
   4   3   9       11.79        8.11      2.02 o
   5   3   9        7.65        2.94      2.33 o
   6   3   9       15.02       27.06      6.50 o
   7   3   9        4.80       17.71      9.30 o
  -4   4   9        0.16       -7.43      4.95 o
  -3   4   9       23.87       30.91      2.99 o
  -2   4   9        1.27       -1.91      1.76 o
  -1   4   9       37.70       29.41      2.48 o
   0   4   9       45.21       39.41      3.63 o
   1   4   9       48.07       56.82      7.24 o
   2   4   9       71.72       69.68      3.22 o
   3   4   9       25.17       23.87      4.78 o
   4   4   9       12.37       13.31      3.01 o
   5   4   9       51.37       52.23      5.86 o
   6   4   9       33.12       33.92      7.73 o
   7   4   9       52.89       58.67      9.94 o
  -3   5   9       12.34        8.55      6.06 o
  -2   5   9       38.01       33.07      2.88 o
  -1   5   9       22.54       26.63      3.84 o
   0   5   9        3.55        3.91      1.87 o
   1   5   9        9.99        7.49      1.94 o
   2   5   9       23.70       27.04      2.53 o
   3   5   9       33.67       34.84      6.65 o
   4   5   9        1.86        2.78      2.61 o
   5   5   9       71.67       80.66      7.92 o
   6   5   9       21.34       30.61      5.02 o
   7   5   9        5.97       14.11     15.53 o
  -2   6   9       10.25       19.26      7.03 o
  -1   6   9       23.67       22.04      4.13 o
   0   6   9       19.73       19.00      3.05 o
   1   6   9       27.36       22.59      2.77 o
   2   6   9       34.20       41.37      3.82 o
   3   6   9        9.55       13.00      6.08 o
   4   6   9       60.33       65.56      4.55 o
   5   6   9       35.55       44.03      7.01 o
   6   6   9       35.70       24.35      5.17 o
   7   6   9        0.90       16.86      5.75 o
  -1   7   9        3.10        3.89      6.16 o
   0   7   9      121.12      120.70      9.60 o
   1   7   9       44.63       33.41      4.04 o
   2   7   9       31.13       32.91      3.96 o
   3   7   9      127.62      127.91      5.70 o
   4   7   9      126.12      142.49     14.66 o
   5   7   9       10.21        7.58      7.45 o
   6   7   9        5.02       -4.00      5.65 o
   1   8   9       97.06       83.17     12.00 o
   2   8   9       20.65       22.81      4.85 o
   3   8   9        1.29       -5.28      6.03 o
   4   8   9        1.67        7.89     16.48 o
   5   8   9       28.95       30.62     15.47 o
  -3  -8  10        5.63       22.13      7.63 o
  -6  -7  10       22.33       -6.71     12.56 o
  -5  -7  10        0.50        8.14     11.11 o
  -4  -7  10       31.35       41.43     16.25 o
  -3  -7  10       57.82       63.01      8.05 o
  -2  -7  10       25.28       23.97      6.67 o
  -1  -7  10        0.87      -10.17      6.78 o
   0  -7  10        5.09        2.23      8.21 o
  -6  -6  10       14.00       15.57     13.51 o
  -5  -6  10       10.59       10.06      5.02 o
  -4  -6  10       27.94       25.57      4.92 o
  -3  -6  10        1.59        2.84      4.78 o
  -2  -6  10      148.95      139.42      8.52 o
  -1  -6  10        8.07        8.04      6.31 o
   0  -6  10      417.25      421.69     40.44 o
   1  -6  10        0.74       -2.88      4.90 o
   2  -6  10       20.02       12.88     12.57 o
  -7  -5  10       12.87        5.90      8.59 o
  -6  -5  10        0.65       -0.19      4.46 o
  -5  -5  10      207.73      192.59     10.09 o
  -4  -5  10       23.39       19.84      4.41 o
  -3  -5  10       16.01       18.90      3.69 o
  -2  -5  10       21.04       23.60      4.00 o
  -1  -5  10      223.29      205.00     13.60 o
   0  -5  10       90.82      111.71      4.43 o
   1  -5  10      122.53       96.61      3.81 o
   2  -5  10        9.19        4.15      4.49 o
   3  -5  10       10.94       13.09      7.75 o
  -7  -4  10       51.35       92.00     11.39 o
  -6  -4  10       88.50      100.16     13.91 o
  -5  -4  10       20.86       15.34      3.30 o
  -4  -4  10      125.65      120.74      7.61 o
  -3  -4  10      322.55      284.54      7.15 o
  -2  -4  10      305.89      287.70      6.99 o
  -1  -4  10        2.14        1.36      2.28 o
   0  -4  10      397.70      439.34     11.01 o
   1  -4  10      208.89      175.47      9.75 o
   2  -4  10      158.37      150.98      6.34 o
   3  -4  10        1.83        3.19      4.71 o
   4  -4  10        5.84       -4.14     10.82 o
  -7  -3  10       15.22       45.35      8.74 o
  -6  -3  10       47.71       49.03      4.02 o
  -5  -3  10       25.40       21.44      2.71 o
  -4  -3  10       84.14       84.46      3.57 o
  -3  -3  10        1.05        0.87      1.66 o
  -2  -3  10       38.88       34.45      2.34 o
  -1  -3  10       60.33       59.70      4.32 o
   0  -3  10      134.88      137.64      4.46 o
   1  -3  10        4.35        1.07      2.80 o
   2  -3  10       99.47      100.63      3.98 o
   3  -3  10        9.65        5.17      2.17 o
   4  -3  10       44.99       33.66      5.21 o
   5  -3  10       11.46       21.85      8.25 o
  -7  -2  10        7.02       20.36      6.61 o
  -6  -2  10       20.74       16.80      6.07 o
  -5  -2  10       77.10       71.70      3.20 o
  -4  -2  10      109.90      118.01      4.53 o
  -3  -2  10      196.77      181.58      4.02 o
  -2  -2  10       19.36       24.55      1.90 o
  -1  -2  10      186.77      186.96      5.24 o
   0  -2  10       21.48       22.59      4.38 o
   1  -2  10       37.48       32.41      2.87 o
   2  -2  10      122.70      130.46      5.58 o
   3  -2  10        8.21        8.07      2.40 o
   4  -2  10      144.76      150.70     11.03 o
   5  -2  10       10.61        1.54      4.83 o
  -7  -1  10        4.74        5.50      6.29 o
  -6  -1  10       13.88       13.46      8.19 o
  -5  -1  10       95.72       96.80      4.57 o
  -4  -1  10        2.45        3.07      2.86 o
  -3  -1  10       52.88       43.89      2.50 o
  -2  -1  10      443.56      450.52      7.60 o
  -1  -1  10      896.86      807.60     14.91 o
   0  -1  10      560.01      553.30     12.25 o
   1  -1  10      190.67      170.44      6.86 o
   2  -1  10       37.04       32.03      2.43 o
   3  -1  10       35.63       30.31      3.21 o
   4  -1  10      115.78      111.39      3.81 o
   5  -1  10       60.87       60.05      7.05 o
   6  -1  10        0.78        3.03     12.97 o
  -6   0  10       23.29       20.88      4.78 o
  -5   0  10       72.58       72.97      3.59 o
  -4   0  10        0.26        0.76      1.58 o
  -3   0  10       73.40       73.89      2.16 o
  -2   0  10       32.49       37.80      1.08 o
  -1   0  10      340.29      294.68     12.49 o
   0   0  10      132.47      131.85      6.34 o
   1   0  10        7.42       20.56      2.39 o
   2   0  10      184.12      149.53      3.65 o
   3   0  10      119.73      122.54      4.44 o
   4   0  10        7.29        5.48      3.02 o
   5   0  10       93.24       94.58      3.92 o
   6   0  10       18.75       27.70      5.41 o
  -6   1  10        5.48       -6.29      5.81 o
  -5   1  10        0.44        7.60      5.71 o
  -4   1  10      195.38      169.21      3.30 o
  -3   1  10       72.18       66.62      1.69 o
  -2   1  10        8.64        7.62      2.67 o
  -1   1  10        2.59        6.88      2.90 o
   0   1  10      113.15      117.69      4.17 o
   1   1  10      115.01      106.48      2.79 o
   2   1  10      319.80      338.62      6.61 o
   3   1  10      664.67      700.03     11.88 o
   4   1  10       47.34       43.35      4.63 o
   5   1  10       24.48       30.12      7.57 o
   6   1  10        6.67       15.45      5.09 o
   7   1  10       13.60        4.96      9.07 o
  -5   2  10       12.56       11.35      7.36 o
  -4   2  10       27.32       29.22      2.00 o
  -3   2  10       15.90       15.43      3.80 o
  -2   2  10      113.86      110.02      4.76 o
  -1   2  10       37.74       37.80      2.76 o
   0   2  10       50.19       62.67      5.24 o
   1   2  10       65.44       57.76      1.76 o
   2   2  10      324.93      321.92      7.91 o
   3   2  10      373.76      421.96      7.81 o
   4   2  10      174.79      161.33      4.08 o
   5   2  10       77.99       87.53      3.91 o
   6   2  10       20.94       20.41      3.25 o
   7   2  10       24.77       19.35      7.13 o
  -5   3  10        1.42        4.76     10.29 o
  -4   3  10       21.56       16.11      8.29 o
  -3   3  10        1.81        7.06      1.73 o
  -2   3  10        1.48        2.76      1.34 o
  -1   3  10       71.91       65.26      1.98 o
   0   3  10       72.77       94.21      2.32 o
   1   3  10       46.00       41.83      1.80 o
   2   3  10      213.41      212.97      4.69 o
   3   3  10      120.98      124.37      3.48 o
   4   3  10       25.25       30.99      5.39 o
   5   3  10       63.90       55.37      3.12 o
   6   3  10       42.59       44.16      3.52 o
   7   3  10       11.28       17.71      5.58 o
  -4   4  10        4.31        5.12      4.93 o
  -3   4  10       10.86        7.73      2.88 o
  -2   4  10       85.07       95.29      3.24 o
  -1   4  10       58.98       46.59      2.06 o
   0   4  10        3.01        1.02      1.48 o
   1   4  10      100.01       94.16      5.45 o
   2   4  10       34.11       33.88      2.27 o
   3   4  10       55.04       48.38      2.58 o
   4   4  10      111.80      106.57      3.63 o
   5   4  10        7.09        9.53      5.36 o
   6   4  10       20.73       22.20      6.85 o
   7   4  10       16.05       16.89     11.99 o
  -3   5  10        2.00        2.30      5.73 o
  -2   5  10       57.78       50.95      7.83 o
  -1   5  10      125.23      110.04      3.25 o
   0   5  10       39.68       43.29      2.43 o
   1   5  10       10.88       11.52      1.96 o
   2   5  10       35.16       31.33      3.91 o
   3   5  10       70.87       81.86      3.43 o
   4   5  10       46.10       46.00      7.28 o
   5   5  10       61.28       59.97      7.03 o
   6   5  10       54.49       62.35      5.75 o
   7   5  10        0.13        4.16      6.50 o
  -2   6  10       35.13       43.89      8.04 o
  -1   6  10        3.86        6.71      3.87 o
   0   6  10       28.57       34.61      8.55 o
   1   6  10      154.56      144.64      4.81 o
   2   6  10        6.07        6.63      3.07 o
   3   6  10       50.97       49.82      3.79 o
   4   6  10       16.75       15.87      3.71 o
   5   6  10       46.58       62.68     11.18 o
   6   6  10        4.72        2.34      6.00 o
   7   6  10        3.97        6.64     14.33 o
  -1   7  10      159.28      170.89     28.08 o
   0   7  10       13.33       10.07      8.57 o
   1   7  10       10.93       16.50      8.60 o
   2   7  10       35.74       27.08      9.65 o
   3   7  10       27.75       22.36      4.01 o
   4   7  10       24.21       30.19      5.62 o
   5   7  10       44.10       49.83      6.18 o
   6   7  10       20.40       17.99      6.30 o
   1   8  10       19.64       24.81      6.26 o
   2   8  10        3.78        4.48      4.61 o
   3   8  10       16.22       10.91      4.79 o
   4   8  10       22.56       31.88      9.99 o
   5   8  10       20.87       30.12      6.58 o
  -5  -7  11       11.77       18.41     10.75 o
  -4  -7  11        8.12        5.19     13.81 o
  -3  -7  11       12.83       13.37      6.75 o
  -2  -7  11       39.14       22.41      7.25 o
  -1  -7  11       15.40        0.07      8.97 o
   0  -7  11       16.57       28.49      8.44 o
  -6  -6  11       11.88        6.11      7.40 o
  -5  -6  11        2.84        6.15      5.14 o
  -4  -6  11       27.96       34.69      7.74 o
  -3  -6  11        4.38        6.21     10.26 o
  -2  -6  11       15.26       20.28     14.05 o
  -1  -6  11      297.63      258.15     10.26 o
   0  -6  11        1.04        4.59      5.90 o
   1  -6  11       12.85       18.12      6.68 o
   2  -6  11        3.18        5.95     15.14 o
  -7  -5  11        4.77       17.37      9.31 o
  -6  -5  11        4.01        1.61      3.15 o
  -5  -5  11       15.71       19.82      4.39 o
  -4  -5  11      467.38      489.68     29.59 o
  -3  -5  11      109.17       95.09      4.94 o
  -2  -5  11        0.71        2.30      3.20 o
  -1  -5  11       39.57       37.36      2.73 o
   0  -5  11      565.16      577.01     21.45 o
   1  -5  11      139.46      129.67      4.61 o
   2  -5  11        6.96       -3.17      4.80 o
   3  -5  11       12.35       -0.71      8.00 o
  -7  -4  11        2.73       -2.30      8.59 o
  -6  -4  11       55.61       69.03      6.42 o
  -5  -4  11       42.02       44.40      3.89 o
  -4  -4  11        1.17        5.00      2.76 o
  -3  -4  11       58.79       58.67      3.94 o
  -2  -4  11      206.28      228.79      7.57 o
  -1  -4  11        5.82        9.63      2.77 o
   0  -4  11       83.65       91.36      9.44 o
   1  -4  11      126.62      118.40      4.61 o
   2  -4  11       77.51       71.06      4.20 o
   3  -4  11       13.34       12.87      6.52 o
   4  -4  11       18.56        5.23      6.80 o
  -7  -3  11       15.87       10.51      7.60 o
  -6  -3  11      176.47      169.06     12.54 o
  -5  -3  11        6.57       10.08      2.56 o
  -4  -3  11       37.10       37.18      2.90 o
  -3  -3  11      139.10      119.39     10.34 o
  -2  -3  11       78.50       88.58      4.11 o
  -1  -3  11       52.88       52.56      3.31 o
   0  -3  11        2.24        1.03      2.75 o
   1  -3  11       19.59       22.26      4.68 o
   2  -3  11       18.20       18.02      3.96 o
   3  -3  11       81.55       85.08      4.61 o
   4  -3  11       12.48        0.95      7.81 o
   5  -3  11        3.13       12.62      6.80 o
  -6  -2  11       17.03       10.29      8.10 o
  -5  -2  11       45.83       52.32      3.09 o
  -4  -2  11      156.69      171.73      4.72 o
  -3  -2  11       15.04       17.81      1.79 o
  -2  -2  11       14.35       11.24      1.98 o
  -1  -2  11      418.98      407.34      9.36 o
   0  -2  11        1.62       -2.73      2.00 o
   1  -2  11      100.98       89.66      3.51 o
   2  -2  11      318.24      322.09      8.58 o
   3  -2  11       39.99       31.91      2.79 o
   4  -2  11       10.10        7.84      1.68 o
   5  -2  11        4.69        4.96      5.71 o
  -6  -1  11       18.02       22.33      4.22 o
  -5  -1  11       99.04       87.90      4.00 o
  -4  -1  11       60.12       65.27      7.02 o
  -3  -1  11      181.48      161.57      3.45 o
  -2  -1  11       11.01       12.64      2.90 o
  -1  -1  11     1638.20     1454.35     83.98 o
   0  -1  11      167.72      163.21      5.74 o
   1  -1  11      156.71      161.48      6.81 o
   2  -1  11       42.99       35.37      2.44 o
   3  -1  11       78.42       73.91      3.73 o
   4  -1  11      116.23      116.37      7.76 o
   5  -1  11        6.60       -0.35      4.66 o
   6  -1  11        1.34       -3.94      6.40 o
  -6   0  11        1.45        3.41      4.27 o
  -5   0  11      112.22      109.74      3.27 o
  -4   0  11       11.36       11.69      1.72 o
  -3   0  11       18.70       19.01      1.29 o
  -2   0  11       13.20       14.60      1.30 o
  -1   0  11      746.89      713.94     17.70 o
   0   0  11     1314.80     1381.40     50.27 o
   1   0  11     2635.13     2385.16     38.17 o
   2   0  11       50.89       61.38      4.28 o
   3   0  11       31.79       32.95      1.84 o
   4   0  11       55.05       55.32      3.33 o
   5   0  11       81.79       81.47      4.48 o
   6   0  11        7.20        5.81      5.89 o
  -6   1  11       25.41       42.08     13.79 o
  -5   1  11       13.64       14.37      6.89 o
  -4   1  11        2.80        3.38      4.38 o
  -3   1  11      197.05      204.04      8.67 o
  -2   1  11        0.18        4.76      2.84 o
  -1   1  11       91.69       76.98      3.05 o
   0   1  11        1.81        5.13      1.21 o
   1   1  11      127.05      152.03      3.43 o
   2   1  11      167.52      181.79      8.34 o
   3   1  11       75.33       78.02      2.67 o
   4   1  11       29.85       32.48      4.66 o
   5   1  11       53.55       62.76      4.15 o
   6   1  11       47.14       48.62     10.72 o
   7   1  11       35.45       31.32      6.44 o
  -5   2  11        0.56       -4.34      3.10 o
  -4   2  11       94.46       83.46      5.42 o
  -3   2  11        4.23        7.24      3.64 o
  -2   2  11       11.14       10.51      3.41 o
  -1   2  11        9.68       13.58      1.98 o
   0   2  11      210.34      225.98      4.95 o
   1   2  11       20.31       18.42      1.26 o
   2   2  11       77.50       81.60      2.46 o
   3   2  11      151.93      153.31      3.98 o
   4   2  11      115.88      115.16      3.65 o
   5   2  11        0.28        1.14      2.28 o
   6   2  11        1.16        9.88      3.28 o
   7   2  11       21.33       20.95     13.09 o
  -5   3  11        6.10       -1.90     11.62 o
  -4   3  11       16.54       16.28      5.71 o
  -3   3  11       10.71        8.03      1.46 o
  -2   3  11        2.67        2.21      1.13 o
  -1   3  11       11.57       12.58      3.30 o
   0   3  11      159.38      170.36      3.38 o
   1   3  11       28.57       28.82      1.60 o
   2   3  11        6.00       10.15      2.02 o
   3   3  11      101.83       96.70      3.26 o
   4   3  11       16.56       14.99      2.15 o
   5   3  11       29.60       33.04      2.81 o
   6   3  11       12.69        7.73      3.98 o
   7   3  11       13.59        7.39      5.49 o
  -4   4  11        6.49       -3.22      4.76 o
  -3   4  11       28.81       32.05      4.53 o
  -2   4  11       69.13       52.77      3.21 o
  -1   4  11      207.37      207.25      5.97 o
   0   4  11        4.76        8.21      2.21 o
   1   4  11       80.75       69.40      5.49 o
   2   4  11      100.48      107.01      3.43 o
   3   4  11      298.63      278.44      6.18 o
   4   4  11        3.36        1.98      3.60 o
   5   4  11      128.94      119.20      4.36 o
   6   4  11        6.27        7.54      5.93 o
   7   4  11       22.39       30.32     10.23 o
  -3   5  11        0.27        6.10      5.52 o
  -2   5  11        2.48       -0.49      3.13 o
  -1   5  11       23.64       18.33      4.40 o
   0   5  11       13.71       17.90      4.10 o
   1   5  11      118.32      108.13     11.04 o
   2   5  11        2.40        3.67      4.46 o
   3   5  11       11.02        7.82      4.00 o
   4   5  11       21.38       12.27      3.59 o
   5   5  11       61.71       58.94      6.44 o
   6   5  11        6.05        6.71      5.33 o
   7   5  11        7.36        9.32     14.10 o
  -2   6  11        6.81        1.35      6.88 o
  -1   6  11        2.09       -1.18      3.80 o
   0   6  11       12.75        8.51      2.95 o
   1   6  11       58.62       45.25      3.30 o
   2   6  11       49.99       57.23      7.25 o
   3   6  11       23.61       12.61      3.54 o
   4   6  11       29.88       35.40      4.87 o
   5   6  11       45.44       44.91     12.25 o
   6   6  11       54.98       61.14     17.93 o
   7   6  11       23.12       24.33     18.80 o
   0   7  11        1.71        9.84      5.17 o
   1   7  11        3.83        8.32      5.90 o
   2   7  11        9.06       13.15      3.81 o
   3   7  11       41.30       34.18     10.02 o
   4   7  11       10.64       19.26      5.17 o
   5   7  11       26.29       32.37      6.01 o
   6   7  11        8.94        9.31      6.22 o
   2   8  11        3.55        7.48      5.68 o
   3   8  11        4.86       -0.15      5.62 o
   4   8  11       11.42        8.61      4.74 o
   5   8  11       25.53       13.97      6.18 o
  -5  -7  12        4.49        3.41      9.90 o
  -4  -7  12       23.68       19.83      6.86 o
  -3  -7  12       83.61       91.72      8.76 o
  -2  -7  12       42.28       31.59      7.15 o
  -1  -7  12       17.33       14.30      8.25 o
   0  -7  12        5.58       28.44      8.41 o
  -6  -6  12       18.27       20.05     10.08 o
  -5  -6  12       11.20       17.29      6.10 o
  -4  -6  12       28.18       15.88      5.10 o
  -3  -6  12      104.03       85.14     13.06 o
  -2  -6  12        2.79        2.38      4.99 o
  -1  -6  12       84.28       82.90      7.77 o
   0  -6  12      158.13      149.42      7.69 o
   1  -6  12        0.57       -6.86      5.91 o
  -6  -5  12        4.01        0.80      5.92 o
  -5  -5  12       31.75       31.63      4.79 o
  -4  -5  12       36.75       31.28      4.57 o
  -3  -5  12       49.07       36.66      3.76 o
  -2  -5  12       22.66       26.98      3.29 o
  -1  -5  12       74.95       72.52      3.35 o
   0  -5  12       81.90       77.47      4.43 o
   1  -5  12      150.70      126.79      5.50 o
   2  -5  12       14.64        6.78     11.30 o
   3  -5  12        0.98       -4.98     10.56 o
  -6  -4  12       15.55       19.43      8.10 o
  -5  -4  12        0.44        3.48      9.54 o
  -4  -4  12      214.59      223.90      9.80 o
  -3  -4  12      155.76      155.71      6.36 o
  -2  -4  12      138.20      109.25      4.96 o
  -1  -4  12       24.43       27.36      4.01 o
   0  -4  12       91.32       87.69     10.02 o
   1  -4  12       38.07       41.00      3.31 o
   2  -4  12       53.54       47.65      3.88 o
   3  -4  12       62.68       64.19      9.30 o
   4  -4  12        1.88       16.57      8.13 o
  -7  -3  12        9.10       15.26      7.77 o
  -6  -3  12       68.08       84.18     23.62 o
  -5  -3  12       69.89       79.10      9.83 o
  -4  -3  12       19.88       24.26      3.14 o
  -3  -3  12       36.43       46.78      2.40 o
  -2  -3  12      151.17      147.13      6.48 o
  -1  -3  12       11.07        8.32      2.60 o
   0  -3  12       27.46       23.32      4.64 o
   1  -3  12        7.82       18.59      4.30 o
   2  -3  12        7.56        7.23      6.28 o
   3  -3  12       16.09       19.80     11.81 o
   4  -3  12        6.73       11.60      8.70 o
  -7  -2  12        7.31       15.58      6.86 o
  -6  -2  12       70.64       78.74     10.78 o
  -5  -2  12       23.30       25.34      2.65 o
  -4  -2  12      208.44      214.48      5.12 o
  -3  -2  12      137.40      124.65      3.72 o
  -2  -2  12       24.15       21.19      1.95 o
  -1  -2  12      232.09      232.87      7.38 o
   0  -2  12      123.89      145.25      5.67 o
   1  -2  12        5.30        5.19      2.23 o
   2  -2  12      229.66      223.46      6.69 o
   3  -2  12       56.24       53.20      3.17 o
   4  -2  12        6.99        7.46      5.34 o
   5  -2  12       13.49        8.56      6.77 o
  -6  -1  12       31.56       31.66      4.27 o
  -5  -1  12       29.64       34.70      7.76 o
  -4  -1  12       51.01       53.89      4.65 o
  -3  -1  12       12.62       12.47      1.41 o
  -2  -1  12      101.75       93.98      4.67 o
  -1  -1  12      785.97      796.24     22.50 o
   0  -1  12      143.04      153.95      5.68 o
   1  -1  12      422.11      393.40     12.76 o
   2  -1  12      149.35      152.07      6.89 o
   3  -1  12      156.43      129.12      4.06 o
   4  -1  12       62.09       49.93      7.86 o
   5  -1  12       67.75       68.28      8.23 o
   6  -1  12        8.79        6.66      6.74 o
  -6   0  12        0.94      -12.97     11.64 o
  -5   0  12      115.18      115.14      9.68 o
  -4   0  12      245.76      230.04      4.88 o
  -3   0  12       72.71       68.04      2.17 o
  -2   0  12       31.87       29.25      4.01 o
  -1   0  12      948.12      879.68     17.56 o
   0   0  12     2697.99     2869.05     99.07 o
   1   0  12      447.74      546.10     23.75 o
   2   0  12       17.04       11.82      2.37 o
   3   0  12       24.59       17.39      1.49 o
   4   0  12       33.45       23.63      4.38 o
   5   0  12       27.81       29.13      3.08 o
   6   0  12        9.80        1.22     17.77 o
  -6   1  12       18.01       22.53     11.41 o
  -5   1  12       32.88       38.40      4.09 o
  -4   1  12      146.77      133.13      7.01 o
  -3   1  12      156.25      147.85      7.05 o
  -2   1  12       43.21       34.08      3.54 o
  -1   1  12      287.39      250.63      4.77 o
   0   1  12       47.17       44.43      1.56 o
   1   1  12     1487.63     1433.66     21.46 o
   2   1  12       54.64       57.47      1.91 o
   3   1  12      132.55      117.60      4.34 o
   4   1  12       34.99       46.60      5.39 o
   5   1  12       59.49       72.29      4.46 o
   6   1  12       32.09       33.82      7.58 o
   7   1  12       14.24       18.16      8.61 o
  -5   2  12       39.72       21.37     12.00 o
  -4   2  12       13.03       13.49      4.15 o
  -3   2  12       81.33       82.21      5.75 o
  -2   2  12       26.66       36.38      4.00 o
  -1   2  12       53.79       50.23      1.59 o
   0   2  12        9.91       16.30      1.20 o
   1   2  12      175.53      157.59      3.52 o
   2   2  12       37.88       33.93      1.62 o
   3   2  12       34.58       33.08      4.09 o
   4   2  12       26.86       34.04      4.12 o
   5   2  12       16.84       25.74      5.45 o
   6   2  12       38.72       39.56      6.73 o
   7   2  12        3.75       19.86     21.80 o
  -5   3  12        9.11       40.65     13.37 o
  -4   3  12       12.60       15.47      9.56 o
  -3   3  12       14.25       24.82      3.98 o
  -2   3  12        8.94        9.57      1.10 o
  -1   3  12        4.98        5.11      1.90 o
   0   3  12       26.46       26.34      1.50 o
   1   3  12       28.92       33.24      3.46 o
   2   3  12       20.15       17.03      1.77 o
   3   3  12       25.88       19.70      2.66 o
   4   3  12       84.64      100.13      3.71 o
   5   3  12       25.43       28.66      4.09 o
   6   3  12        3.35       -5.64      3.92 o
   7   3  12        4.40       -1.90      5.52 o
  -3   4  12        4.80        2.67      3.70 o
  -2   4  12       35.48       29.15      2.51 o
  -1   4  12      237.69      222.66      7.83 o
   0   4  12       89.42       87.95      3.23 o
   1   4  12       12.67        7.41      1.65 o
   2   4  12       76.65       63.21      3.19 o
   3   4  12       46.07       47.82      2.63 o
   4   4  12       30.76       29.53      2.73 o
   5   4  12        8.00        6.64      2.91 o
   6   4  12       25.74       30.74      4.16 o
   7   4  12        1.36       -3.80      7.63 o
  -3   5  12       11.07        6.67      5.12 o
  -2   5  12        6.93        5.76      5.43 o
  -1   5  12        2.78        2.64      2.24 o
   0   5  12       83.11       94.61      3.49 o
   1   5  12      283.95      285.29      9.08 o
   2   5  12        4.39        6.93      2.30 o
   3   5  12       17.94       17.08      6.30 o
   4   5  12      158.27      150.37     10.06 o
   5   5  12      106.58      112.27      9.35 o
   6   5  12       15.03        9.14      5.03 o
   7   5  12       39.71       51.89      6.78 o
  -2   6  12        1.47       14.31      7.10 o
  -1   6  12       11.12        8.83      4.06 o
   0   6  12        3.39        6.93      2.93 o
   1   6  12       40.95       41.33     12.82 o
   2   6  12       21.51       17.73      3.45 o
   3   6  12        3.36        3.70      3.65 o
   4   6  12       30.51       36.75      4.32 o
   5   6  12        8.10        9.36      4.83 o
   6   6  12       27.10       26.23      6.47 o
   7   6  12       13.29       23.55     10.29 o
   0   7  12       68.99       98.16     14.49 o
   1   7  12       13.01        7.99      4.41 o
   2   7  12        7.58       14.06      5.64 o
   3   7  12        3.33        0.04      4.25 o
   4   7  12       83.73       70.08      8.36 o
   5   7  12        6.36       -2.98      5.73 o
   6   7  12       13.46       14.77      6.39 o
   2   8  12       28.63       29.35      7.29 o
   3   8  12        3.66        4.77      5.06 o
   4   8  12       15.97       13.58     13.34 o
   5   8  12       24.37       31.78      8.42 o
  -5  -7  13        9.48       13.35      7.98 o
  -4  -7  13       18.55        3.57     10.01 o
  -3  -7  13       59.99       53.34      7.74 o
  -2  -7  13      105.85      110.45      9.51 o
  -1  -7  13        8.57        3.20      6.38 o
  -6  -6  13        0.84        1.56     12.30 o
  -5  -6  13       11.37       -7.23      7.60 o
  -4  -6  13        4.88       -1.52      6.10 o
  -3  -6  13        5.22        6.35      5.45 o
  -2  -6  13      294.86      286.81     13.79 o
  -1  -6  13       49.17       35.29      8.83 o
   0  -6  13       15.58       14.21      6.35 o
   1  -6  13       29.90       38.95      7.10 o
  -6  -5  13        7.29       -3.58      5.93 o
  -5  -5  13       37.61       42.11      5.93 o
  -4  -5  13       11.13       15.15      4.44 o
  -3  -5  13      106.13       99.27     11.42 o
  -2  -5  13       89.08       81.86      6.11 o
  -1  -5  13       19.12       18.06      4.85 o
   0  -5  13      251.02      242.66      8.43 o
   1  -5  13      124.67      117.82      4.45 o
   2  -5  13       33.65       28.83      7.18 o
   3  -5  13        6.39       15.29     16.87 o
  -7  -4  13        9.27       17.14      8.34 o
  -6  -4  13       17.79       16.25      7.24 o
  -5  -4  13       10.37       13.41      3.78 o
  -4  -4  13      193.30      186.02      6.48 o
  -3  -4  13      229.04      220.90      5.39 o
  -2  -4  13      116.77      127.79      4.96 o
  -1  -4  13       97.16       85.13      4.15 o
   0  -4  13      182.31      195.88      6.26 o
   1  -4  13       81.38       75.24     10.96 o
   2  -4  13       24.52       15.45      4.50 o
   3  -4  13       21.83       12.71      7.12 o
   4  -4  13       18.40       17.24      8.49 o
  -7  -3  13        7.61        4.17      7.39 o
  -6  -3  13       11.03       22.79      6.09 o
  -5  -3  13       88.48       88.98      4.30 o
  -4  -3  13       21.46       22.73      2.75 o
  -3  -3  13        0.06        2.27      4.38 o
  -2  -3  13       14.67       13.23      2.92 o
  -1  -3  13       18.90       21.34      2.74 o
   0  -3  13       35.30       39.97      5.70 o
   1  -3  13       31.34       33.45      3.94 o
   2  -3  13       18.55       12.79      3.23 o
   3  -3  13        8.49       10.35      2.66 o
   4  -3  13       37.25       17.58      8.83 o
  -6  -2  13       12.69        6.67     14.92 o
  -5  -2  13        8.07        0.34      3.71 o
  -4  -2  13       13.33       10.03      3.04 o
  -3  -2  13        9.16       10.98      2.02 o
  -2  -2  13       55.85       48.01      6.10 o
  -1  -2  13      191.91      190.69      5.57 o
   0  -2  13       25.27       37.03      4.02 o
   1  -2  13       15.43       17.21      2.97 o
   2  -2  13       37.73       34.95      3.16 o
   3  -2  13       82.87       78.99      6.34 o
   4  -2  13       22.10       19.70      8.49 o
   5  -2  13        0.68       14.87      6.53 o
  -6  -1  13       20.38       17.14      4.80 o
  -5  -1  13       26.38       18.28      2.66 o
  -4  -1  13       12.80       15.62      1.69 o
  -3  -1  13      172.50      158.04      3.40 o
  -2  -1  13       15.62       25.49      2.30 o
  -1  -1  13      466.60      459.70      9.21 o
   0  -1  13     1371.43     1433.01     25.48 o
   1  -1  13      200.92      206.94      7.85 o
   2  -1  13       69.50       83.10      3.58 o
   3  -1  13      135.40      124.71      6.98 o
   4  -1  13      264.68      240.25     14.62 o
   5  -1  13       28.72       27.09      6.52 o
   6  -1  13       14.96        6.36     18.79 o
  -6   0  13        3.17       -0.19     13.70 o
  -5   0  13       37.80       45.21      4.30 o
  -4   0  13      249.43      226.48      5.38 o
  -3   0  13        4.57       10.14      3.63 o
  -2   0  13      212.13      194.42      3.85 o
  -1   0  13      346.40      328.39      8.50 o
   0   0  13     2295.68     2665.79     95.49 o
   1   0  13     1200.75     1119.41     21.50 o
   2   0  13       38.42       40.09      3.48 o
   3   0  13       47.46       43.31      1.82 o
   4   0  13      162.99      159.26      5.64 o
   5   0  13      249.67      244.24      7.40 o
   6   0  13        3.87       14.31      6.71 o
  -6   1  13        2.04       -9.30     12.38 o
  -5   1  13       20.87       19.75      5.28 o
  -4   1  13      219.89      237.66     13.62 o
  -3   1  13       53.97       44.63      4.61 o
  -2   1  13      361.73      371.21     12.76 o
  -1   1  13      173.08      144.56      8.58 o
   0   1  13      340.33      367.02      8.21 o
   1   1  13      252.55      266.56     12.78 o
   2   1  13       16.88       13.33      3.21 o
   3   1  13       18.17       20.88      1.72 o
   4   1  13       91.99       87.25     10.43 o
   5   1  13       23.44       30.32      3.81 o
   6   1  13        5.39        0.97      4.65 o
  -5   2  13       12.16       30.48     11.73 o
  -4   2  13       16.70       10.08      4.04 o
  -3   2  13       54.15       69.94      7.16 o
  -2   2  13       40.97       40.31      4.38 o
  -1   2  13        9.67       11.60      0.91 o
   0   2  13      174.04      190.25      7.20 o
   1   2  13      209.10      197.79      3.92 o
   2   2  13        7.69        8.39      2.88 o
   3   2  13      178.55      175.43      8.40 o
   4   2  13      141.54      155.32      4.38 o
   5   2  13       28.01       32.58     12.87 o
   6   2  13       61.41       69.49      5.56 o
   7   2  13        0.29       -2.30     15.05 o
  -4   3  13       14.47       14.82      9.68 o
  -3   3  13       39.31       35.89      4.46 o
  -2   3  13       17.73       17.94      3.62 o
  -1   3  13       42.28       46.38      2.33 o
   0   3  13       26.70       36.52      1.88 o
   1   3  13       34.79       32.22      2.48 o
   2   3  13       18.26       16.12      1.75 o
   3   3  13       26.72       28.48      2.22 o
   4   3  13       55.88       61.21      3.78 o
   5   3  13       36.00       37.36      6.10 o
   6   3  13        0.62        3.72      3.96 o
   7   3  13       29.86       32.80      6.65 o
  -3   4  13       19.19       21.00      2.81 o
  -2   4  13       23.74       20.96      7.58 o
  -1   4  13      338.87      303.91     17.64 o
   0   4  13       69.14       75.17      5.29 o
   1   4  13        5.44        3.36      4.19 o
   2   4  13        2.96       10.31      1.85 o
   3   4  13      288.26      273.58     10.94 o
   4   4  13       18.39       18.65      2.66 o
   5   4  13       70.56       79.03      4.18 o
   6   4  13       13.05       12.12      8.36 o
   7   4  13       22.97       21.75      7.09 o
  -2   5  13        9.57       10.06      3.49 o
  -1   5  13       79.39       68.54      2.96 o
   0   5  13       20.88       23.81      3.04 o
   1   5  13      158.28      143.42      4.04 o
   2   5  13        7.55        7.59      2.05 o
   3   5  13       13.60        6.80      3.38 o
   4   5  13       56.69       62.94      3.94 o
   5   5  13       65.17       62.19     12.44 o
   6   5  13        0.85       -1.69      4.09 o
   7   5  13        1.81       -8.36      5.57 o
  -2   6  13        2.57        6.51      6.17 o
  -1   6  13        5.39        2.85      4.66 o
   0   6  13        5.05        8.74      7.64 o
   1   6  13        3.64        3.71      2.78 o
   2   6  13       55.35       44.22      4.13 o
   3   6  13        3.48        2.89      5.35 o
   4   6  13       67.83       76.82      4.95 o
   5   6  13       10.45       14.59      5.12 o
   6   6  13       30.92       24.39      9.49 o
   7   6  13       27.66       34.52      8.41 o
   0   7  13       25.31       29.70      5.71 o
   1   7  13        6.03        4.27      5.04 o
   2   7  13        8.45       21.88      5.30 o
   3   7  13       14.95       21.41      4.66 o
   4   7  13       22.40       16.93      5.61 o
   5   7  13        4.90        7.65     10.93 o
   6   7  13        3.60        3.85     11.70 o
   2   8  13        6.11       -3.28      5.97 o
   3   8  13        0.91        4.42      9.70 o
   4   8  13        7.00       -1.64      5.98 o
  -5  -7  14       40.43       38.57      7.85 o
  -4  -7  14       41.48       33.25      9.42 o
  -3  -7  14      165.66      162.99     11.33 o
  -2  -7  14       37.51       33.88     11.72 o
  -1  -7  14       25.07       32.00      7.71 o
  -6  -6  14        9.10        8.72     10.44 o
  -5  -6  14       24.64       16.90     15.65 o
  -4  -6  14        0.79       -2.94      6.19 o
  -3  -6  14       58.53       54.95      6.69 o
  -2  -6  14      109.18      128.64      8.40 o
  -1  -6  14       72.28       60.73      7.28 o
   0  -6  14       32.83       45.28     11.92 o
   1  -6  14        5.77        8.05      6.74 o
  -6  -5  14        4.01       22.29      8.59 o
  -5  -5  14        3.43       11.53      4.39 o
  -4  -5  14       95.91       84.96      6.70 o
  -3  -5  14      146.03      137.33      7.69 o
  -2  -5  14       67.25       61.30      4.48 o
  -1  -5  14       84.71       71.27      4.91 o
   0  -5  14        5.33        8.28      5.05 o
   1  -5  14      194.63      187.87      8.81 o
   2  -5  14       68.08       66.80      7.94 o
  -6  -4  14       11.47       21.75      7.09 o
  -5  -4  14       10.01        6.90      6.35 o
  -4  -4  14       26.73       20.30      3.67 o
  -3  -4  14      343.39      307.39      6.71 o
  -2  -4  14      286.76      292.69      7.99 o
  -1  -4  14       71.83       63.58      3.97 o
   0  -4  14      181.15      166.06     12.84 o
   1  -4  14       30.69       32.23      4.40 o
   2  -4  14      155.82      159.76      7.85 o
   3  -4  14       50.90       61.05     20.72 o
  -6  -3  14       38.81       54.32      7.52 o
  -5  -3  14        5.43        8.99      4.29 o
  -4  -3  14       67.22       68.27      3.05 o
  -3  -3  14        3.41        0.98      2.29 o
  -2  -3  14      194.89      212.40     14.72 o
  -1  -3  14       97.79       93.80      3.77 o
   0  -3  14      145.87      163.69      5.24 o
   1  -3  14      110.84      102.53      4.74 o
   2  -3  14       71.06       74.64      4.55 o
   3  -3  14      136.23      127.40      8.89 o
   4  -3  14       69.34       58.12     15.77 o
  -6  -2  14        5.88        5.23      4.71 o
  -5  -2  14       31.27       36.67      3.56 o
  -4  -2  14       79.81       69.49      2.92 o
  -3  -2  14      140.57      124.13      3.71 o
  -2  -2  14      174.19      151.34      7.41 o
  -1  -2  14       86.54       94.65      3.87 o
   0  -2  14      201.54      199.98      5.37 o
   1  -2  14       55.14       52.13      7.30 o
   2  -2  14      192.21      194.04     12.09 o
   3  -2  14       67.98       49.83      3.64 o
   4  -2  14       17.32       15.90      3.50 o
   5  -2  14        3.93       21.53      7.83 o
  -6  -1  14        8.34        7.62      4.34 o
  -5  -1  14        3.30        1.14      2.49 o
  -4  -1  14       48.26       34.26      2.36 o
  -3  -1  14       35.99       36.55      1.77 o
  -2  -1  14       28.25       31.65      1.81 o
  -1  -1  14      206.47      209.83      6.79 o
   0  -1  14       39.38       52.09      4.84 o
   1  -1  14      288.31      274.35      8.10 o
   2  -1  14        9.84        7.05      2.12 o
   3  -1  14      318.08      297.60     14.16 o
   4  -1  14       86.20       92.27      4.54 o
   5  -1  14        6.41       17.24      6.14 o
   6  -1  14       17.05       13.08      7.84 o
  -6   0  14       20.40       36.21     12.13 o
  -5   0  14       33.29       29.30      2.51 o
  -4   0  14      255.21      289.11     11.73 o
  -2   0  14       16.85       17.04      1.36 o
  -1   0  14       71.97       68.34      3.20 o
   0   0  14     4785.65     5218.44    100.67 o
   1   0  14       37.54       39.01      2.91 o
   2   0  14       65.53       51.08      2.71 o
   3   0  14       51.94       51.56      6.63 o
   4   0  14      318.84      300.93      8.64 o
   5   0  14        1.26        3.67      7.64 o
   6   0  14       18.73       14.28     18.93 o
  -5   1  14       15.25       12.00      5.16 o
  -4   1  14      193.85      164.75     11.33 o
  -3   1  14       81.98       72.29      5.64 o
  -2   1  14       65.03       84.74      5.58 o
  -1   1  14      220.88      199.34      6.23 o
   0   1  14       20.36       23.78      1.38 o
   1   1  14      127.47      130.15      3.45 o
   2   1  14      116.17      110.02      4.46 o
   3   1  14      133.06      130.18      3.25 o
   4   1  14       24.48       21.13      8.32 o
   5   1  14       52.74       49.35      4.46 o
   6   1  14        2.65        3.72      4.19 o
  -5   2  14        7.14       -9.30     10.27 o
  -4   2  14        4.98        1.71      4.38 o
  -3   2  14       49.15       42.25      4.30 o
  -2   2  14      227.01      244.52      9.92 o
  -1   2  14       16.22       13.57      2.10 o
   0   2  14        7.26        7.60      1.61 o
   1   2  14      100.28       87.46      2.42 o
   2   2  14      240.86      231.05      4.64 o
   3   2  14       11.00       16.29      2.03 o
   4   2  14      185.85      203.85      5.29 o
   5   2  14       19.08       18.23      2.79 o
   6   2  14       46.96       69.39     16.91 o
   7   2  14       15.78       15.60      7.61 o
  -4   3  14        4.36        7.62      8.91 o
  -3   3  14        0.29        2.48      4.38 o
  -2   3  14       14.82       15.47      3.79 o
  -1   3  14       71.02       57.96      1.81 o
   0   3  14        3.56        4.32      1.26 o
   1   3  14       44.23       44.82      4.81 o
   2   3  14      180.49      188.45      9.05 o
   3   3  14       54.30       49.84      3.88 o
   4   3  14       20.28       17.66      2.62 o
   5   3  14       44.79       49.11      3.88 o
   6   3  14      144.72      154.58      8.40 o
   7   3  14       28.48       34.56      5.78 o
  -4   4  14       18.99       36.71     13.54 o
  -3   4  14       27.19       33.60      5.60 o
  -2   4  14       53.03       54.02      2.25 o
  -1   4  14      191.79      177.61      8.81 o
   0   4  14       83.59       88.32      2.47 o
   1   4  14       31.67       28.78      1.99 o
   2   4  14       36.90       39.10      3.08 o
   3   4  14       54.38       57.00      6.66 o
   4   4  14       35.71       37.42      2.97 o
   5   4  14       54.47       42.30      5.14 o
   6   4  14       34.78       35.81      6.79 o
   7   4  14       22.43        8.55      6.63 o
  -2   5  14       23.29       21.25      5.82 o
  -1   5  14      248.44      221.25     10.06 o
   0   5  14      416.76      424.52     18.48 o
   1   5  14      232.22      193.06      4.70 o
   2   5  14        3.51        9.13      6.18 o
   3   5  14      198.89      184.69      5.43 o
   4   5  14      128.22      141.06     12.02 o
   5   5  14       73.20       82.76      5.74 o
   6   5  14        6.29       -0.96      4.70 o
   7   5  14       14.32       18.64      6.09 o
  -2   6  14       10.81        6.47      5.98 o
  -1   6  14        3.92        2.96      4.74 o
   0   6  14        9.28        8.70      4.37 o
   1   6  14       56.28       46.46      3.77 o
   2   6  14       21.57       11.47      3.74 o
   3   6  14       10.29       17.71      5.24 o
   4   6  14       41.90       47.42      4.40 o
   5   6  14        3.76        5.44      6.76 o
   6   6  14       15.71       24.39      6.21 o
   0   7  14       12.81       14.03      8.68 o
   1   7  14        7.49       11.24      5.72 o
   2   7  14       29.62       20.19      4.28 o
   3   7  14       34.03       32.94      4.94 o
   4   7  14       10.02        2.26      5.45 o
   5   7  14       15.83       12.93      6.05 o
   6   7  14       25.73       27.06      6.76 o
   2   8  14        4.40       -0.31      6.17 o
   3   8  14        0.28        1.71      6.14 o
   4   8  14        4.74       20.03      7.80 o
  -4  -7  15       36.99       16.66     20.42 o
  -3  -7  15       43.17       18.61     13.33 o
  -2  -7  15       37.41       21.19     19.53 o
  -1  -7  15       23.20       25.14      8.05 o
  -5  -6  15        9.19        1.40      7.70 o
  -4  -6  15        2.20        6.06      5.94 o
  -3  -6  15       43.31       52.85     10.96 o
  -2  -6  15       38.46       40.84     14.26 o
  -1  -6  15       43.40       45.04      7.42 o
   0  -6  15       12.00        5.84      6.22 o
   1  -6  15        9.25       14.01      9.11 o
  -6  -5  15        0.60       -7.62      8.00 o
  -5  -5  15       32.44       43.20     11.60 o
  -4  -5  15       14.26        6.05      4.34 o
  -3  -5  15        5.35        7.51      3.80 o
  -2  -5  15       21.64       19.20     11.72 o
  -1  -5  15      164.49      164.18     15.30 o
   0  -5  15       56.73       68.63      5.80 o
   1  -5  15       13.54        7.40      4.78 o
   2  -5  15        2.97        3.67      7.25 o
  -6  -4  15        2.45       11.43      6.63 o
  -5  -4  15        1.97       -3.52     12.96 o
  -4  -4  15       17.56       15.36      5.82 o
  -3  -4  15      330.91      334.64      7.38 o
  -2  -4  15      526.10      573.37     13.52 o
  -1  -4  15       66.10       62.35      4.15 o
   0  -4  15      134.52      136.08      5.78 o
   1  -4  15      175.71      174.22      9.63 o
   2  -4  15      152.60      153.56      8.80 o
   3  -4  15       73.10       63.64     10.90 o
  -6  -3  15       48.38       55.54      7.41 o
  -5  -3  15       14.94       10.65      3.08 o
  -4  -3  15      107.15      118.21      3.97 o
  -3  -3  15      152.31      165.15     10.04 o
  -2  -3  15      291.80      291.20      7.15 o
  -1  -3  15       67.06       63.64      3.58 o
   0  -3  15       61.07       56.47      3.52 o
   1  -3  15      122.78      117.08      5.06 o
   2  -3  15       41.95       32.24      4.55 o
   3  -3  15        8.57        5.13      3.70 o
   4  -3  15       25.55       18.71      7.16 o
  -6  -2  15       38.20       43.70      6.74 o
  -5  -2  15        5.89        6.57      2.45 o
  -4  -2  15      271.53      267.00      9.68 o
  -3  -2  15      336.31      352.36     16.00 o
  -2  -2  15       89.80       88.45      6.74 o
  -1  -2  15       42.55       36.07      3.87 o
   0  -2  15      298.57      331.42      7.63 o
   1  -2  15       72.09       76.46      3.23 o
   2  -2  15      233.10      239.22      7.40 o
   3  -2  15       27.78       26.25      7.97 o
   4  -2  15        7.28        3.94      4.39 o
   5  -2  15       17.07       29.04      7.37 o
  -6  -1  15        9.96       -0.57      4.21 o
  -5  -1  15       48.63       42.98      6.13 o
  -4  -1  15       17.26       20.52      2.43 o
  -3  -1  15       61.02       62.37      5.21 o
  -2  -1  15      208.52      213.84      4.85 o
  -1  -1  15     1235.99     1201.95     63.99 o
   0  -1  15       25.20       34.01      4.38 o
   1  -1  15       34.90       28.23      2.48 o
   2  -1  15      206.11      216.92      5.77 o
   3  -1  15      360.58      361.21      8.54 o
   4  -1  15       80.29       85.26      4.40 o
   5  -1  15        8.29       17.32      6.20 o
  -6   0  15        4.23       19.62     11.26 o
  -5   0  15       26.01       25.66      6.99 o
  -4   0  15        4.10       -6.86      4.57 o
  -2   0  15        6.83        4.01      1.09 o
  -1   0  15      200.60      218.68      5.29 o
   0   0  15      226.94      328.85     12.37 o
   1   0  15       24.51       36.09      2.51 o
   2   0  15       66.12       61.83      2.81 o
   3   0  15       11.16        9.94      2.39 o
   4   0  15      115.85      126.66      4.83 o
   5   0  15       51.18       49.83      5.39 o
   6   0  15       15.96       20.31      6.80 o
  -5   1  15       20.59       16.25      6.11 o
  -4   1  15       74.23       71.11      6.29 o
  -3   1  15      701.40      689.08     21.73 o
  -2   1  15       18.41       20.99      4.17 o
  -1   1  15       54.62       66.50      6.44 o
   0   1  15       94.24      102.74      3.92 o
   1   1  15      403.99      364.27      6.33 o
   2   1  15       23.69       25.91      1.82 o
   3   1  15       25.20       29.70      2.02 o
   4   1  15       40.24       38.45      2.51 o
   5   1  15        1.33        4.76      4.21 o
   6   1  15        9.42       17.81      4.83 o
  -5   2  15       12.09       25.37     11.68 o
  -4   2  15       12.93       14.61      4.74 o
  -3   2  15       64.97       56.36      4.97 o
  -2   2  15       22.46       36.38      4.50 o
  -1   2  15        6.14        5.49      2.49 o
   0   2  15       18.79       21.62      3.14 o
   1   2  15      280.69      263.67      5.36 o
   2   2  15        7.67        3.22      1.54 o
   3   2  15      160.31      157.17      3.74 o
   4   2  15       57.58       61.12      6.01 o
   5   2  15       47.19       57.73      8.30 o
   6   2  15       18.46       23.47      5.49 o
   7   2  15        4.70       -2.92      7.54 o
  -4   3  15        8.86        2.10      6.88 o
  -3   3  15       62.66       57.20      5.43 o
  -2   3  15       20.70       20.74      4.40 o
  -1   3  15       10.61        8.53      1.42 o
   0   3  15      179.94      179.39      3.73 o
   1   3  15       12.08        9.85      1.50 o
   2   3  15      293.45      289.23      5.41 o
   3   3  15        6.85        6.43      4.70 o
   4   3  15       32.53       38.93      2.92 o
   5   3  15       45.62       50.33      3.67 o
   6   3  15       93.92      103.26     15.15 o
   7   3  15        4.40        7.90      5.59 o
  -3   4  15        7.10       -1.50      5.49 o
  -2   4  15       56.67       64.31      6.42 o
  -1   4  15      125.32      104.48      2.96 o
   0   4  15      333.32      361.46      6.56 o
   1   4  15       14.19       14.64      2.00 o
   2   4  15      349.52      335.94      6.69 o
   3   4  15       24.90       33.47      3.91 o
   4   4  15      356.01      342.20      8.11 o
   5   4  15       16.81       17.36      3.64 o
   6   4  15       38.23       35.86      4.52 o
   7   4  15       21.89       20.74      7.30 o
  -2   5  15        2.46        4.22      4.67 o
  -1   5  15      116.61       96.10      6.57 o
   0   5  15       93.04      114.72      6.34 o
   1   5  15      120.27      108.64      3.53 o
   2   5  15       14.48       15.30      2.86 o
   3   5  15       20.15       18.97      2.89 o
   4   5  15        3.02        8.96      4.35 o
   5   5  15      107.73      105.56      6.82 o
   6   5  15        1.26       -7.36      4.91 o
   7   5  15        2.99       -1.03      7.71 o
  -1   6  15        6.23       16.02      7.07 o
   0   6  15      124.32      112.06      8.48 o
   1   6  15       93.13       90.19     10.89 o
   2   6  15       15.88       14.98      3.68 o
   3   6  15        3.56       -0.42      3.98 o
   4   6  15       27.95       24.18      9.72 o
   5   6  15        9.36        6.68      5.15 o
   6   6  15       17.50       13.76      5.85 o
   0   7  15       18.18       22.42      5.82 o
   1   7  15       21.05       26.38     14.98 o
   2   7  15        1.35       10.17      4.68 o
   3   7  15        3.46       -0.03      4.28 o
   4   7  15        9.85        7.24      5.27 o
   5   7  15       36.54       36.57     12.19 o
   6   7  15       13.09       24.62     15.10 o
   3   8  15        3.17       -5.27      6.50 o
   4   8  15       19.94       20.90      8.20 o
  -4  -7  16       75.45       68.90      9.41 o
  -3  -7  16       59.06       44.43      7.64 o
  -2  -7  16       18.16       17.01      7.45 o
  -5  -6  16       42.79        6.33     16.29 o
  -4  -6  16       13.79       19.56      8.08 o
  -3  -6  16        9.25        1.64      6.60 o
  -2  -6  16        6.13       16.12      6.41 o
  -1  -6  16      194.95      205.51     12.71 o
   0  -6  16        4.21      -10.72      9.74 o
   1  -6  16        9.22       -1.97      6.63 o
  -6  -5  16        9.46       13.18      8.91 o
  -5  -5  16       10.50       11.61      4.81 o
  -4  -5  16       44.65       34.32     13.44 o
  -3  -5  16       32.92       35.85      4.78 o
  -2  -5  16        0.40        3.29      3.87 o
  -1  -5  16       46.89       46.24      5.90 o
   0  -5  16       61.97       69.12      6.12 o
   1  -5  16       15.19        8.78      5.83 o
   2  -5  16       60.08       55.50     11.38 o
  -6  -4  16       19.68       31.09      7.85 o
  -5  -4  16        3.07       -3.13     13.78 o
  -4  -4  16        5.77        4.69      4.92 o
  -3  -4  16        1.96       -0.87      2.53 o
  -2  -4  16      447.71      466.62     13.12 o
  -1  -4  16       31.64       33.93      6.27 o
   0  -4  16        4.06        8.72      4.70 o
   1  -4  16       50.59       54.28      6.03 o
   2  -4  16      130.45      133.51      6.90 o
   3  -4  16       96.40       73.60      9.94 o
  -6  -3  16       18.02       14.31      6.06 o
  -5  -3  16      127.78      114.81      5.62 o
  -4  -3  16      102.44       96.17      6.38 o
  -3  -3  16       99.67      107.99      3.59 o
  -2  -3  16      402.35      446.29     14.29 o
  -1  -3  16      480.12      473.66     10.82 o
   0  -3  16       41.42       47.82      3.64 o
   1  -3  16       80.87       78.77      4.41 o
   2  -3  16       60.27       44.47      7.34 o
   3  -3  16       65.46       62.94      7.38 o
   4  -3  16        7.26        2.58      6.62 o
  -6  -2  16        2.70       19.03      5.66 o
  -5  -2  16       29.43       49.93      5.96 o
  -4  -2  16      119.62      120.69      7.25 o
  -3  -2  16      189.94      177.94      8.69 o
  -2  -2  16      574.24      560.20     24.50 o
  -1  -2  16       31.18       38.75      2.79 o
   0  -2  16       15.86       14.43      3.36 o
   1  -2  16      310.72      297.02      8.05 o
   2  -2  16      660.25      677.72     21.56 o
   3  -2  16       88.65       81.47      7.49 o
   4  -2  16       10.70       19.42      4.08 o
   5  -2  16        2.39        4.57     10.51 o
  -6  -1  16        0.14       -2.65      3.60 o
  -5  -1  16       18.52       21.33      6.28 o
  -4  -1  16       61.62       54.34      7.50 o
  -3  -1  16      235.35      235.16      5.29 o
  -2  -1  16      241.63      260.46     12.47 o
  -1  -1  16      385.33      411.06     11.75 o
   0  -1  16       51.65       51.53      2.66 o
   1  -1  16       65.94       58.26      2.98 o
   2  -1  16      196.77      187.83      5.43 o
   3  -1  16      211.79      211.96      6.07 o
   4  -1  16       22.15       21.78      3.75 o
   5  -1  16       11.50        0.27      6.38 o
  -6   0  16        8.43      -17.37     11.58 o
  -5   0  16       17.58       14.31      5.94 o
  -4   0  16       63.94       53.72      6.27 o
  -3   0  16      136.52      124.36      9.54 o
  -2   0  16       32.53       34.06      3.46 o
  -1   0  16       90.54      102.08      7.96 o
   0   0  16        2.97        3.45      1.69 o
   1   0  16      995.19     1036.10     21.37 o
   2   0  16       99.33      106.64      5.88 o
   3   0  16       15.20       14.86      2.73 o
   4   0  16       29.94       26.73      3.47 o
   5   0  16       27.38       23.32      4.06 o
   6   0  16       13.45        9.25      8.10 o
  -5   1  16       23.89       31.39      6.65 o
  -4   1  16        7.55        5.12      4.38 o
  -3   1  16      217.20      200.52      9.37 o
  -2   1  16      429.92      438.35     15.03 o
  -1   1  16       33.29       36.41      2.67 o
   0   1  16       23.16       22.94      1.54 o
   1   1  16      182.18      170.72      3.54 o
   2   1  16      194.21      199.05      4.38 o
   3   1  16       51.66       47.79      5.27 o
   4   1  16       15.23       14.35      2.09 o
   5   1  16       30.64       23.89      3.19 o
   6   1  16        4.75       -0.79      9.24 o
  -5   2  16       16.22       19.39     13.12 o
  -4   2  16       12.90       15.26      4.95 o
  -3   2  16       60.53       56.57      5.39 o
  -2   2  16       55.85       53.11      5.43 o
  -1   2  16       73.30       70.67      3.02 o
   0   2  16       61.99       65.95      2.29 o
   1   2  16        2.34        4.68      2.84 o
   2   2  16        7.96        0.85      4.47 o
   3   2  16       19.12       20.18      2.82 o
   4   2  16       23.45       19.87      2.57 o
   5   2  16       58.21       61.42      4.88 o
   6   2  16       14.60        6.88      5.35 o
  -4   3  16       47.96       39.77      8.19 o
  -3   3  16        4.16       -6.86      4.57 o
  -2   3  16       32.26       38.74      4.82 o
  -1   3  16       25.68       21.44      1.28 o
   0   3  16       69.63       75.39      4.45 o
   1   3  16       10.12       13.36      1.99 o
   2   3  16        6.03        7.45      4.21 o
   3   3  16       24.03       21.71      2.07 o
   4   3  16       33.87       38.42      2.96 o
   5   3  16        8.52        4.03      5.43 o
   6   3  16       13.99        9.57      6.80 o
   7   3  16        2.23       28.97     11.30 o
  -3   4  16        3.41        7.62      5.56 o
  -2   4  16       12.15       11.07      5.50 o
  -1   4  16      133.55      116.40      4.32 o
   0   4  16       28.90       31.70      2.07 o
   1   4  16       93.97       90.72      3.34 o
   2   4  16       15.95       21.67      2.22 o
   3   4  16      106.78      111.80      3.65 o
   4   4  16       94.30       97.25      4.51 o
   5   4  16       11.94        9.30      3.60 o
   6   4  16       56.83       56.34     12.71 o
   7   4  16        1.82        4.00      6.69 o
  -2   5  16       10.79        7.43     14.01 o
  -1   5  16      118.65      125.22      7.22 o
   0   5  16     1080.36     1195.56     23.89 o
   1   5  16       79.38       74.09      5.50 o
   2   5  16       21.74       22.57      4.64 o
   3   5  16       59.58       56.06      3.50 o
   4   5  16      419.82      416.52     11.93 o
   5   5  16       13.76       11.78      4.73 o
   6   5  16       22.64       22.67      9.73 o
  -1   6  16        8.46        4.43      6.10 o
   0   6  16       46.89       57.00      9.20 o
   1   6  16      139.62      132.03      5.60 o
   2   6  16       40.36       33.20      3.99 o
   3   6  16       15.98       17.39      4.30 o
   4   6  16        1.78        3.69      4.18 o
   5   6  16       31.09       27.65      5.57 o
   6   6  16        5.09        2.35      5.97 o
   0   7  16       25.08       23.31     14.72 o
   1   7  16       10.17       19.32      5.78 o
   2   7  16       16.82       16.14      5.69 o
   3   7  16        1.28       -2.80     11.97 o
   4   7  16        4.20       -3.34      6.86 o
   5   7  16        1.24       -6.27      5.93 o
  -3  -7  17       10.26       -2.41      6.94 o
  -2  -7  17       33.71       41.92      8.56 o
  -5  -6  17        0.18       -1.87      5.44 o
  -4  -6  17        7.09       12.20      6.10 o
  -3  -6  17       55.27       46.71      7.15 o
  -2  -6  17       13.48       18.20      7.11 o
  -1  -6  17       17.89        5.27     10.50 o
   0  -6  17       38.62       62.72     12.38 o
  -6  -5  17        2.47       -8.72      8.15 o
  -5  -5  17       42.92       41.21     12.22 o
  -4  -5  17       17.18       11.44      5.05 o
  -3  -5  17       90.80       93.78     15.06 o
  -2  -5  17       36.04       38.76      6.48 o
  -1  -5  17       93.26       88.29     11.61 o
   0  -5  17       11.13        9.01      4.67 o
   1  -5  17      119.35      123.77      8.35 o
   2  -5  17        4.59       -3.16      8.03 o
  -6  -4  17        2.02      -10.26      6.84 o
  -5  -4  17       10.71       13.30      5.43 o
  -4  -4  17        3.97        4.99      3.81 o
  -3  -4  17       64.60       63.72     10.98 o
  -2  -4  17       59.49       56.82      4.38 o
  -1  -4  17      304.96      289.05      9.45 o
   0  -4  17        1.56        4.66      6.09 o
   1  -4  17       33.92       30.21      5.80 o
   2  -4  17       21.17       25.61      6.35 o
   3  -4  17      108.12      105.39     13.57 o
  -5  -3  17       93.33       89.13      6.51 o
  -4  -3  17       28.49       33.39      2.81 o
  -3  -3  17       15.33       10.40      2.47 o
  -2  -3  17      133.06      153.14      9.07 o
  -1  -3  17      808.66      788.48     43.08 o
   0  -3  17       39.48       42.34      4.48 o
   1  -3  17      198.17      185.91     11.64 o
   2  -3  17       30.80       27.36      5.43 o
   3  -3  17       46.51       41.40     13.80 o
   4  -3  17       81.60       98.98     23.99 o
  -6  -2  17       20.32       29.28      6.27 o
  -5  -2  17      110.36       98.76      5.05 o
  -4  -2  17       29.00       33.34      2.54 o
  -3  -2  17      550.74      572.49     10.44 o
  -2  -2  17      179.06      159.67      4.81 o
  -1  -2  17      111.18      111.20      3.80 o
   0  -2  17       93.26      103.41      4.07 o
   1  -2  17      498.14      502.09     24.78 o
   2  -2  17      475.57      531.65     14.95 o
   3  -2  17       11.75       15.95      3.67 o
   4  -2  17        7.28        0.04      3.87 o
   5  -2  17       33.22       37.55     11.62 o
  -6  -1  17        5.03       20.61      8.51 o
  -5  -1  17       15.77       11.62      3.58 o
  -4  -1  17       33.04       35.95      3.47 o
  -3  -1  17       53.15       50.41      2.15 o
  -2  -1  17      419.85      434.32     10.43 o
  -1  -1  17       78.32       76.59      2.99 o
   0  -1  17       72.52       94.27      3.41 o
   1  -1  17       51.07       51.91      3.08 o
   2  -1  17      296.75      330.66     10.01 o
   3  -1  17      205.19      219.31      6.35 o
   4  -1  17       34.69       31.30      6.71 o
   5  -1  17       18.08        4.76      6.94 o
  -6   0  17        0.94      -15.05     11.98 o
  -5   0  17       28.13       28.23      5.71 o
  -4   0  17       25.67       27.22      5.47 o
  -3   0  17        2.44        8.00      4.61 o
  -2   0  17       38.86       43.88      3.37 o
  -1   0  17        2.70        2.51      2.66 o
   0   0  17       28.40       33.47      1.97 o
   1   0  17      174.95      175.51     22.45 o
   2   0  17      271.65      299.44      7.34 o
   3   0  17       49.71       57.82      3.53 o
   4   0  17       47.60       59.11      6.28 o
   5   0  17       10.68        8.09      4.01 o
   6   0  17        8.91        4.41      7.06 o
  -5   1  17       11.49        0.76      5.89 o
  -4   1  17        3.41        1.71      4.55 o
  -3   1  17      125.61      102.06      7.26 o
  -2   1  17      444.77      511.69     17.49 o
  -1   1  17      292.45      285.42      6.12 o
   0   1  17        5.16        2.98      5.41 o
   1   1  17      146.09      159.07      3.93 o
   2   1  17      361.10      363.75      7.26 o
   3   1  17      453.15      451.03      8.90 o
   4   1  17        9.39        9.72      4.78 o
   5   1  17        9.69       10.65      4.76 o
   6   1  17        1.61        4.40      4.86 o
  -5   2  17       46.53       20.25     12.17 o
  -4   2  17       80.88       84.50      6.59 o
  -3   2  17        2.29       -5.31      4.00 o
  -2   2  17      681.38      725.04     23.05 o
  -1   2  17      179.66      171.96      6.88 o
   0   2  17       17.51       18.53      3.94 o
   1   2  17       84.27       85.13      2.63 o
   2   2  17       80.19       77.65      2.51 o
   3   2  17      196.26      199.41      4.59 o
   4   2  17      331.37      347.00      7.48 o
   5   2  17        3.47        5.45      3.21 o
   6   2  17        5.64       -0.70      4.20 o
  -4   3  17        6.94        8.15      7.41 o
  -3   3  17      232.25      216.04      9.33 o
  -2   3  17        3.45        6.30      4.36 o
  -1   3  17        4.27        1.70      1.20 o
   0   3  17       93.77       95.77      4.06 o
   1   3  17        6.18       10.26      3.71 o
   2   3  17      281.88      281.37      5.87 o
   3   3  17       74.62       70.44      5.61 o
   4   3  17        1.86       -0.47      2.55 o
   5   3  17       33.16       25.96      9.74 o
   6   3  17       11.52        8.66      4.23 o
  -3   4  17       17.16        9.73      6.11 o
  -2   4  17      173.91      165.45      9.94 o
  -1   4  17      124.64      114.29      2.81 o
   0   4  17        8.09       10.98      3.60 o
   1   4  17       14.94       19.63      2.86 o
   2   4  17        1.41       13.30      2.20 o
   3   4  17      639.25      609.52     23.58 o
   4   4  17       51.18       55.75      3.78 o
   5   4  17       12.31       19.68      6.09 o
   6   4  17        4.55       17.83      5.52 o
   7   4  17        6.57       -8.72      7.26 o
  -2   5  17        4.52       -0.95      7.85 o
  -1   5  17      155.70      130.23     17.43 o
   0   5  17       23.79       23.34      2.50 o
   1   5  17       63.15       55.15      3.42 o
   2   5  17       14.56       11.85      2.87 o
   3   5  17       96.98       87.43      4.28 o
   4   5  17       83.24       93.24     11.75 o
   5   5  17        8.17        2.50      4.47 o
   6   5  17       19.41       13.77     11.54 o
  -1   6  17        4.78        9.30      6.58 o
   0   6  17       76.14       82.96      6.13 o
   1   6  17      236.21      221.16      9.27 o
   2   6  17       43.86       50.76      5.07 o
   3   6  17       39.94       38.52      4.59 o
   4   6  17        3.32        8.73      4.44 o
   5   6  17        4.08       -7.05      6.85 o
   6   6  17        0.27        3.67      6.36 o
   1   7  17       16.36       24.49      8.70 o
   2   7  17        5.71        1.12      7.39 o
   3   7  17       30.86       11.90      6.60 o
   4   7  17       12.69       19.39     11.50 o
   5   7  17        2.69      -10.68      7.12 o
  -5  -6  18        9.16       -3.62      8.93 o
  -4  -6  18       34.09       32.27      6.81 o
  -3  -6  18        8.44       18.71      6.24 o
  -2  -6  18       13.92       16.70     14.91 o
  -1  -6  18       35.83       31.31      7.29 o
   0  -6  18       13.30        9.33      7.31 o
  -5  -5  18       12.28       17.14      8.57 o
  -4  -5  18       76.76       74.49      6.18 o
  -3  -5  18        2.51        1.42      4.69 o
  -2  -5  18       71.10       75.09     26.76 o
  -1  -5  18       25.70       35.59     10.72 o
   0  -5  18       10.38       17.25      5.93 o
   1  -5  18       13.69        3.77      6.34 o
   2  -5  18       22.07       24.26      8.73 o
  -6  -4  18       24.93       32.65      8.04 o
  -5  -4  18        6.70       11.07      6.70 o
  -4  -4  18       17.09       15.80      4.65 o
  -3  -4  18      101.01       88.96      4.12 o
  -2  -4  18       58.60       55.56      4.79 o
  -1  -4  18       96.57       94.30      5.50 o
   0  -4  18       10.45        8.25      4.24 o
   1  -4  18      167.23      163.08      9.57 o
   2  -4  18        0.30        4.36      6.42 o
   3  -4  18       61.06       44.80      9.21 o
  -6  -3  18       21.07       28.53      6.63 o
  -5  -3  18       56.15       45.35      6.88 o
  -4  -3  18      106.68      101.23      4.11 o
  -3  -3  18      131.00      113.34      7.05 o
  -2  -3  18       17.79       17.95      2.78 o
  -1  -3  18      409.56      399.98      9.74 o
   0  -3  18      477.02      545.09     12.93 o
   1  -3  18      312.69      301.81     12.86 o
   2  -3  18       32.22       39.75      6.33 o
   3  -3  18      102.41      115.12      7.13 o
   4  -3  18      106.46      108.12      9.80 o
  -6  -2  18       26.35       32.97      6.02 o
  -5  -2  18       74.64       73.57     19.24 o
  -4  -2  18       53.38       43.43      2.99 o
  -3  -2  18       75.35       90.65      7.58 o
  -2  -2  18       14.32       16.07      2.37 o
  -1  -2  18       61.95       50.30      6.13 o
   0  -2  18       21.59       22.16      4.00 o
   1  -2  18      550.90      538.34     13.45 o
   2  -2  18       24.30       24.34      3.13 o
   3  -2  18       42.07       54.40      6.87 o
   4  -2  18       44.38       44.26      4.69 o
  -6  -1  18        2.07      -13.43      8.95 o
  -5  -1  18       41.86       34.52      7.15 o
  -4  -1  18       47.49       42.64      2.09 o
  -3  -1  18       75.21       68.50      4.50 o
  -2  -1  18       65.62       72.28      2.99 o
  -1  -1  18      147.02      139.76     10.11 o
   0  -1  18       78.59       96.57      3.45 o
   1  -1  18      143.95      150.64      3.95 o
   2  -1  18      149.87      145.99      4.80 o
   3  -1  18       25.51       30.68      5.52 o
   4  -1  18       49.44       41.87      5.70 o
   5  -1  18        3.73        8.95      6.59 o
  -5   0  18       36.40       44.08      6.23 o
  -4   0  18        7.21       -3.62      4.57 o
  -3   0  18       62.08       58.46      4.65 o
  -2   0  18       25.12       26.58      1.76 o
  -1   0  18       26.38       28.47      1.71 o
   0   0  18      465.24      552.40     20.38 o
   1   0  18      255.01      241.99      6.56 o
   2   0  18       77.27       86.05      3.89 o
   3   0  18       54.10       52.62      4.44 o
   4   0  18       76.47       70.49      4.89 o
   5   0  18       27.92       18.27      4.37 o
   6   0  18        1.81        9.91     11.54 o
  -5   1  18        9.11       20.36      5.73 o
  -4   1  18        9.19       15.26      5.18 o
  -3   1  18       14.29        9.14      4.76 o
  -2   1  18      231.46      226.31      9.54 o
  -1   1  18      100.85      102.21      3.06 o
   0   1  18       26.27       29.13      2.55 o
   1   1  18       17.52       14.96      1.84 o
   2   1  18      588.75      615.22     10.88 o
   3   1  18       57.11       67.35      2.93 o
   4   1  18       73.33       67.19      3.22 o
   5   1  18       11.93       13.92      4.21 o
   6   1  18       13.11       10.84      8.00 o
  -4   2  18       91.38       96.55      7.31 o
  -3   2  18       67.49       69.72      5.77 o
  -2   2  18      296.98      301.93     10.55 o
  -1   2  18      334.78      344.39      7.40 o
   0   2  18      273.19      287.37      8.86 o
   1   2  18      458.74      436.62      8.21 o
   2   2  18        6.51       12.54      3.30 o
   3   2  18      344.56      351.35      7.00 o
   4   2  18       43.36       39.63      7.46 o
   5   2  18       26.80       27.50      3.12 o
   6   2  18        0.40       11.63      4.67 o
  -4   3  18       75.16       86.54     10.02 o
  -3   3  18        4.35        4.76      5.12 o
  -2   3  18       43.72       41.18      5.31 o
  -1   3  18       12.03        9.86      2.10 o
   0   3  18       41.44       50.50      3.02 o
   1   3  18      115.89      128.71      3.76 o
   2   3  18      598.55      577.53     26.22 o
   3   3  18      104.70       99.53      3.24 o
   4   3  18      114.48      111.90      9.78 o
   5   3  18       14.40       19.09      3.83 o
   6   3  18       47.87       45.61      7.55 o
  -3   4  18       11.73       13.89      6.08 o
  -2   4  18      117.37      141.53      8.86 o
  -1   4  18      163.71      137.62      3.77 o
   0   4  18       27.82       23.84      1.91 o
   1   4  18        1.31        1.88      1.98 o
   2   4  18      417.02      470.63      8.61 o
   3   4  18      188.27      188.64      9.06 o
   4   4  18       25.92       24.63      6.47 o
   5   4  18       71.67       81.76     13.44 o
   6   4  18       13.66       14.19      5.34 o
  -2   5  18        4.36       -0.76      7.03 o
  -1   5  18       61.97       61.24      8.00 o
   0   5  18        8.11        5.94      8.01 o
   1   5  18      108.23       94.93      5.25 o
   2   5  18        6.86        2.73      4.56 o
   3   5  18       42.39       32.70      3.72 o
   4   5  18       13.24       13.65      4.07 o
   5   5  18       31.87       39.54      9.11 o
   6   5  18        4.49        5.99      5.73 o
  -1   6  18        5.36       11.63      4.46 o
   0   6  18        2.53       -4.40      7.34 o
   1   6  18      133.56      115.52     15.57 o
   2   6  18      116.34      121.67      5.90 o
   3   6  18       88.81       98.09      7.62 o
   4   6  18       22.08       18.32      4.65 o
   5   6  18       16.73        6.33      7.25 o
   6   6  18       14.50       12.38      9.92 o
   1   7  18        5.52        5.49      5.77 o
   2   7  18       22.11       17.71      8.02 o
   3   7  18       15.71       14.08      5.56 o
   4   7  18       21.52       20.63      6.29 o
   5   7  18        8.47       29.73     15.34 o
  -4  -6  19        0.52       10.22      6.91 o
  -3  -6  19       36.42       45.14     24.22 o
  -2  -6  19       99.36      105.06     11.91 o
  -1  -6  19        3.10       -1.73      6.45 o
   0  -6  19       19.29        2.44      7.25 o
  -5  -5  19        5.50        9.14      8.17 o
  -4  -5  19       14.49       13.12      8.45 o
  -3  -5  19       12.56       18.47      7.22 o
  -2  -5  19        8.27       16.55      8.09 o
  -1  -5  19       45.53       42.50     12.14 o
   0  -5  19        1.84       -0.28      9.52 o
   1  -5  19       13.56       16.49     14.27 o
  -6  -4  19        9.12       18.67      7.39 o
  -5  -4  19       26.94       24.95      7.03 o
  -4  -4  19        1.16       -0.78      6.49 o
  -3  -4  19       43.66       42.30      3.62 o
  -2  -4  19      117.32      135.63      6.47 o
  -1  -4  19      185.05      190.56      9.99 o
   0  -4  19       49.14       48.09      8.18 o
   1  -4  19        5.97       -1.93      5.61 o
   2  -4  19       65.02       74.10      7.95 o
   3  -4  19       21.69       25.49      7.75 o
  -5  -3  19       42.25       45.09      5.36 o
  -4  -3  19       10.28       12.18      3.07 o
  -3  -3  19       14.66       12.16      2.70 o
  -2  -3  19       61.15       54.72      6.04 o
  -1  -3  19      168.83      145.77      8.16 o
   0  -3  19      280.68      337.80     16.64 o
   1  -3  19       60.45       63.73      5.29 o
   2  -3  19       11.13       13.72      5.65 o
   3  -3  19        9.08        9.42      4.75 o
   4  -3  19       95.92      103.56      9.72 o
  -6  -2  19        2.00       -6.88      4.99 o
  -5  -2  19       36.73       37.37      5.56 o
  -4  -2  19      182.84      183.46      8.43 o
  -3  -2  19        6.49        8.21      2.17 o
  -2  -2  19       68.58       56.82      6.95 o
  -1  -2  19       90.63       93.54      5.26 o
   0  -2  19       86.56      110.87      4.80 o
   1  -2  19      106.53      111.76      4.95 o
   2  -2  19        6.43        2.26      7.91 o
   3  -2  19       28.33       43.08     16.78 o
   4  -2  19        3.92        7.12      4.15 o
  -6  -1  19       18.34        1.50     10.04 o
  -5  -1  19        5.20        3.48      2.39 o
  -4  -1  19        9.80        6.49      6.38 o
  -3  -1  19       70.83       77.72      3.15 o
  -2  -1  19      150.69      160.14      4.31 o
  -1  -1  19      396.07      372.15     14.11 o
   0  -1  19      231.01      257.11     15.51 o
   1  -1  19       13.61       13.76      2.46 o
   2  -1  19        9.57       13.18      6.47 o
   3  -1  19      159.29      146.99      6.21 o
   4  -1  19        4.66        5.03      6.29 o
   5  -1  19       14.68        8.59      6.17 o
  -5   0  19       42.04       57.20      6.48 o
  -4   0  19        2.13        2.10      4.55 o
  -3   0  19       53.28       68.12      5.24 o
  -2   0  19       14.94       15.93      2.10 o
  -1   0  19      442.46      428.32     25.39 o
   0   0  19       15.04       24.06      2.95 o
   1   0  19        6.70       15.28      2.32 o
   2   0  19       50.35       53.79      4.87 o
   3   0  19       40.54       43.85      3.26 o
   4   0  19       19.73       25.69      7.91 o
   5   0  19       13.63       15.00      4.50 o
  -5   1  19        9.46        3.03      8.34 o
  -4   1  19       24.15       37.37      5.90 o
  -3   1  19       68.14       70.17      6.70 o
  -2   1  19       89.56       76.33      6.74 o
  -1   1  19        7.83        9.96      1.69 o
   0   1  19       22.70       26.93      2.03 o
   1   1  19      189.08      174.09      7.76 o
   2   1  19      113.00      121.30      4.00 o
   3   1  19      408.31      410.47      8.49 o
   4   1  19       14.78       16.69      3.90 o
   5   1  19        9.46        7.71      6.46 o
   6   1  19        2.56        4.90      7.18 o
  -4   2  19       30.74       42.44      5.94 o
  -3   2  19       38.70       41.18      5.49 o
  -2   2  19       68.94       67.43      5.45 o
  -1   2  19      730.27      682.77     17.31 o
   0   2  19        6.03        5.06      3.42 o
   1   2  19       93.08       95.80      3.14 o
   2   2  19       38.88       42.32      4.40 o
   3   2  19       21.89       26.63      2.25 o
   4   2  19       88.55       85.42      3.58 o
   5   2  19       84.78       79.92      4.88 o
   6   2  19        2.88        3.04     13.49 o
  -4   3  19       67.62       69.03     14.46 o
  -3   3  19      253.70      262.08     10.72 o
  -2   3  19      139.03      152.92      7.85 o
  -1   3  19       52.87       49.12      1.70 o
   0   3  19       29.41       32.47      2.75 o
   1   3  19      712.60      730.44     19.48 o
   2   3  19      180.45      191.50      4.67 o
   3   3  19        0.37       -3.60      2.40 o
   4   3  19       41.23       33.34      2.91 o
   5   3  19       24.48       17.84      3.35 o
   6   3  19       17.06       10.01      6.74 o
  -3   4  19       26.06       28.82      6.51 o
  -2   4  19      119.66      129.96      9.45 o
  -1   4  19       13.60       13.15      3.60 o
   0   4  19       13.87       15.02      3.04 o
   1   4  19        3.20       14.28      8.58 o
   2   4  19      341.02      345.18      8.49 o
   3   4  19       38.28       32.02      3.00 o
   4   4  19        8.14        3.22      5.99 o
   5   4  19        3.57       10.75      6.58 o
   6   4  19       21.64       22.01      5.80 o
  -2   5  19       30.51       22.80      8.17 o
  -1   5  19       18.49       23.47      6.89 o
   0   5  19       10.05        6.94      2.65 o
   1   5  19       13.23       13.56      2.94 o
   2   5  19       55.01       53.63      8.23 o
   3   5  19        1.28        3.88      3.52 o
   4   5  19       31.84       30.64      6.55 o
   5   5  19        5.97       -3.69      5.31 o
   6   5  19        4.83        3.78      5.79 o
  -1   6  19       19.59       17.14      9.14 o
   0   6  19        5.90        5.75      4.64 o
   1   6  19       19.50       26.17      5.23 o
   2   6  19      148.23      142.56      7.21 o
   3   6  19      170.66      165.15      7.12 o
   4   6  19        3.00       -1.92      6.83 o
   5   6  19        5.48       13.81      5.64 o
   6   6  19        3.94       23.19     13.24 o
   1   7  19       10.92       16.08      5.76 o
   2   7  19       23.74       40.11     10.60 o
   3   7  19       61.46       50.47      7.84 o
   4   7  19       47.62       46.79      6.98 o
   5   7  19       23.98       33.80      8.38 o
  -4  -6  20        2.97       23.96      6.62 o
  -3  -6  20       85.79       77.09     12.91 o
  -2  -6  20       22.14       26.62      6.79 o
  -1  -6  20        1.05        1.92      9.06 o
  -5  -5  20        3.99        4.93      8.76 o
  -4  -5  20       10.99       -1.02      5.47 o
  -3  -5  20       70.35       82.82      6.36 o
  -2  -5  20       13.88       10.85      9.43 o
  -1  -5  20        5.44       14.76      7.45 o
   0  -5  20        5.06        4.26      6.24 o
   1  -5  20        6.74        6.19      8.47 o
  -5  -4  20       16.27       26.65      7.41 o
  -4  -4  20       19.84       25.38     10.01 o
  -3  -4  20       43.91       42.96      6.41 o
  -2  -4  20       65.59       80.67      5.40 o
  -1  -4  20       97.17      105.58      6.19 o
   0  -4  20        9.22       12.49      7.05 o
   1  -4  20       19.35       24.30      9.96 o
   2  -4  20      126.51      117.62     21.05 o
  -5  -3  20       36.80       38.20      5.70 o
  -4  -3  20       47.35       46.67      3.65 o
  -3  -3  20       35.69       42.58      3.35 o
  -2  -3  20       44.31       53.62      3.86 o
  -1  -3  20       75.30       88.38      5.37 o
   0  -3  20      518.16      541.83     14.74 o
   1  -3  20       68.97       68.22      7.52 o
   2  -3  20        5.02       -0.77      5.77 o
   3  -3  20       34.62       39.31      5.53 o
  -5  -2  20       23.25       22.12      4.37 o
  -4  -2  20      159.58      156.61      4.76 o
  -3  -2  20       15.33        6.85      2.42 o
  -2  -2  20      152.60      163.05      7.07 o
  -1  -2  20        0.53       -1.89      3.31 o
   0  -2  20      203.92      222.40      6.09 o
   1  -2  20      180.17      168.98      8.79 o
   2  -2  20      108.29      120.13      5.45 o
   3  -2  20        0.83       -0.08     10.39 o
   4  -2  20       12.97       11.80      4.40 o
  -5  -1  20        2.39       -8.15      9.54 o
  -4  -1  20       17.80       35.22      9.33 o
  -3  -1  20      155.78      156.44      5.38 o
  -2  -1  20      154.84      154.02      5.07 o
  -1  -1  20      169.68      175.22      5.03 o
   0  -1  20       22.11       25.93      2.57 o
   1  -1  20       15.75       14.50      3.64 o
   2  -1  20       24.46       27.95      3.95 o
   3  -1  20       66.71       66.53      6.17 o
   4  -1  20       22.90       27.86     12.10 o
   5  -1  20        2.00        0.04      6.98 o
  -5   0  20       10.00        7.24      6.32 o
  -4   0  20      136.63      141.53      7.89 o
  -3   0  20       33.33       35.54      5.75 o
  -2   0  20       18.78       20.11      2.12 o
  -1   0  20       58.75       62.93      3.82 o
   0   0  20       53.60       63.95      2.88 o
   1   0  20      252.78      248.50      9.50 o
   2   0  20       20.85       21.79      2.63 o
   3   0  20       42.98       47.82      3.64 o
   4   0  20        0.75        9.64      9.13 o
   5   0  20       52.48       49.60      8.40 o
  -5   1  20        1.93       -3.22      8.91 o
  -4   1  20       10.95        8.15      5.37 o
  -3   1  20       43.32       46.12      4.88 o
  -2   1  20       21.68       14.82      4.04 o
  -1   1  20       50.58       44.43      9.06 o
   0   1  20       30.83       31.03      2.01 o
   1   1  20      430.26      422.50     20.42 o
   2   1  20       11.09       14.05      2.12 o
   3   1  20       91.67       85.97      3.38 o
   4   1  20       32.20       29.22      2.75 o
   5   1  20        0.11       -4.30      3.49 o
   6   1  20        4.22      -17.39     11.59 o
  -4   2  20       50.39       45.35      6.69 o
  -3   2  20       11.70       15.26      4.74 o
  -2   2  20       55.73       58.04      5.05 o
  -1   2  20      360.32      342.54     16.57 o
   0   2  20      499.22      573.81     11.21 o
   1   2  20        5.15        4.45      2.05 o
   2   2  20        1.01        0.77      1.96 o
   3   2  20      160.70      143.34      4.13 o
   4   2  20      142.67      148.37      5.15 o
   5   2  20       44.85       40.31      6.13 o
   6   2  20        9.54        7.42      5.16 o
  -4   3  20        6.49       27.66     14.67 o
  -3   3  20      175.33      185.57      9.77 o
  -2   3  20       15.55       15.26      5.28 o
  -1   3  20      100.70       96.55      6.25 o
   0   3  20        2.13       13.84      1.87 o
   1   3  20      697.14      690.72     11.46 o
   2   3  20      139.43      129.03      3.92 o
   3   3  20       47.06       46.50      2.80 o
   4   3  20       12.22        9.37      2.57 o
   5   3  20      131.23      112.14     17.55 o
   6   3  20       62.15       71.76      6.69 o
  -3   4  20       34.54       19.62      6.86 o
  -2   4  20       11.69        1.35      7.07 o
  -1   4  20       31.66       32.08      1.82 o
   0   4  20        2.58        6.82      5.27 o
   1   4  20       17.46       19.22      3.30 o
   2   4  20       22.64       27.76      3.50 o
   3   4  20       38.40       27.16      3.16 o
   4   4  20       33.85       34.78      3.87 o
   5   4  20        3.26        4.43     11.22 o
   6   4  20       12.51       19.81     15.87 o
  -2   5  20       12.32        4.00      8.17 o
  -1   5  20       19.75       19.36      3.11 o
   0   5  20       12.65       18.93      4.59 o
   1   5  20        6.78        2.66      3.61 o
   2   5  20      116.14      107.79      5.14 o
   3   5  20       44.90       44.39      4.15 o
   4   5  20       16.77       19.50      4.75 o
   5   5  20       21.15       13.99      7.56 o
   6   5  20       25.37       21.38      6.50 o
   0   6  20       17.72       15.75      5.50 o
   1   6  20        5.04       10.93      5.38 o
   2   6  20      154.23      157.61      7.74 o
   3   6  20       92.27       83.31      7.71 o
   4   6  20       38.03       29.26      4.94 o
   5   6  20       12.08        7.91      5.96 o
   1   7  20        9.39        7.52      5.78 o
   2   7  20       59.51       52.56      7.09 o
   3   7  20       38.35       20.87     13.70 o
   4   7  20      105.23       89.56     11.77 o
  -3  -6  21        6.22        5.74     10.48 o
  -2  -6  21       28.70        9.89      7.83 o
  -1  -6  21       54.15       83.78     21.66 o
  -5  -5  21        2.68       24.42      9.01 o
  -4  -5  21        6.14        3.46      5.94 o
  -3  -5  21       10.05       -7.93      6.55 o
  -2  -5  21       37.85       26.97      6.23 o
  -1  -5  21       36.30       35.10      6.67 o
   0  -5  21        0.07       -2.71      8.66 o
   1  -5  21       10.34        4.87     14.41 o
  -5  -4  21        7.33       -3.22      6.44 o
  -4  -4  21       11.29       16.73      5.33 o
  -3  -4  21        5.11        9.35      4.19 o
  -2  -4  21       92.75       97.86     12.09 o
  -1  -4  21       30.75       23.11      7.99 o
   0  -4  21        2.94       -1.40      5.49 o
   1  -4  21       26.62       25.81      6.32 o
   2  -4  21       22.17       56.18      8.88 o
  -5  -3  21        5.68       15.90     19.98 o
  -4  -3  21       29.85       33.24      4.12 o
  -3  -3  21       21.18       15.92      3.43 o
  -2  -3  21       50.11       49.92      5.49 o
  -1  -3  21       84.06       79.56     11.19 o
   0  -3  21        4.32        6.64      3.78 o
   1  -3  21       24.89       12.05     11.91 o
   2  -3  21       25.19       35.89      6.91 o
   3  -3  21       29.61       23.06      8.86 o
  -5  -2  21       46.22       91.47     12.67 o
  -4  -2  21        4.54        3.41      6.57 o
  -3  -2  21      417.79      406.31     21.06 o
  -2  -2  21       35.69       43.41      3.08 o
  -1  -2  21       19.79       32.84      3.17 o
   0  -2  21       81.59       87.33      4.09 o
   1  -2  21      184.65      171.69      7.15 o
   2  -2  21       35.45       46.63      4.63 o
   3  -2  21       18.26        9.75      7.79 o
   4  -2  21        4.03        0.82      9.81 o
  -5  -1  21       14.62       19.62     11.26 o
  -4  -1  21        4.36       10.65      3.08 o
  -3  -1  21        4.05        5.86      2.39 o
  -2  -1  21      284.70      317.24     22.87 o
  -1  -1  21      124.82      118.15      8.53 o
   0  -1  21       48.48       43.70      3.09 o
   1  -1  21       27.55       30.23      2.30 o
   2  -1  21       82.95       89.60      7.02 o
   3  -1  21       43.96       41.53      7.36 o
   4  -1  21       58.65       57.02      5.47 o
   5  -1  21        1.84       -0.14      6.91 o
  -5   0  21        2.40       -8.80      5.87 o
  -4   0  21        2.23       -7.34      4.90 o
  -3   0  21      183.94      208.40     10.36 o
  -2   0  21       15.90       19.59      1.94 o
  -1   0  21      148.57      150.66     13.03 o
   0   0  21       36.54       41.93      2.90 o
   1   0  21      125.26      136.55      4.33 o
   2   0  21       99.50      103.54      4.11 o
   3   0  21       54.19       47.29      3.96 o
   4   0  21       28.08       29.65      5.64 o
   5   0  21       14.72       11.91      4.84 o
  -5   1  21        0.94        9.56     12.97 o
  -4   1  21       16.81       17.37      5.87 o
  -3   1  21       14.90       20.00      5.31 o
  -2   1  21       51.29       47.62      4.95 o
  -1   1  21        2.96        5.10      2.29 o
   0   1  21        9.58       11.42      2.10 o
   1   1  21      213.00      211.89      5.12 o
   2   1  21      127.82      130.31      4.70 o
   3   1  21       56.77       55.40      5.78 o
   4   1  21       42.16       38.92      5.68 o
   5   1  21       18.43       29.61     11.86 o
   6   1  21        6.66       -6.67     10.11 o
  -4   2  21       74.93       53.72      6.67 o
  -3   2  21        8.30       17.14      5.14 o
  -2   2  21       19.49       21.37      4.72 o
  -1   2  21      380.30      352.24     14.98 o
   0   2  21      235.14      245.12      5.09 o
   1   2  21       69.48       66.14      2.84 o
   2   2  21       52.30       55.90      2.82 o
   3   2  21      144.62      149.98      8.01 o
   4   2  21       78.62       66.72      7.49 o
   5   2  21       60.75       51.32      6.91 o
   6   2  21        2.55        4.49      5.24 o
  -3   3  21        9.48        0.76      6.27 o
  -2   3  21       90.43       91.22      6.86 o
  -1   3  21      137.42      151.22      7.81 o
   0   3  21      398.64      444.51     10.51 o
   1   3  21      239.53      250.82      5.88 o
   2   3  21       36.09       32.58      2.38 o
   3   3  21       31.68       31.65      3.95 o
   4   3  21        4.84        6.00      2.82 o
   5   3  21       90.33       91.24      7.50 o
   6   3  21       12.54       20.91      4.81 o
  -3   4  21       40.18       27.22      8.50 o
  -2   4  21       15.93       11.81      7.20 o
  -1   4  21       79.03       76.08      8.42 o
   0   4  21        1.50        2.56      8.77 o
   1   4  21       63.30       50.36      5.21 o
   2   4  21       54.80       53.41      3.58 o
   3   4  21       87.88       85.82      4.69 o
   4   4  21       13.90       11.29      3.44 o
   5   4  21       20.37       20.14      4.32 o
   6   4  21       11.27        4.98      9.64 o
  -2   5  21       19.64       38.74     12.02 o
  -1   5  21       62.76       59.09      8.70 o
   0   5  21       52.78       54.71      4.00 o
   1   5  21      132.93      139.83      5.57 o
   2   5  21       44.39       56.55      4.40 o
   3   5  21        8.75       10.25      6.41 o
   4   5  21       52.52       53.33      4.84 o
   5   5  21       37.67       30.82     17.23 o
   6   5  21        2.04        5.33      8.26 o
   0   6  21       13.11       -3.03      7.96 o
   1   6  21      145.03      150.72      9.30 o
   2   6  21       36.58       21.32      6.40 o
   3   6  21      172.38      167.93     28.49 o
   4   6  21        1.00        7.95     15.79 o
   5   6  21       49.03       47.63      7.39 o
   2   7  21        8.52        9.80      6.18 o
   3   7  21       87.38       73.46     15.11 o
   4   7  21       34.53       13.18     10.32 o
  -2  -6  22       65.06       57.53      8.55 o
  -4  -5  22        1.59       -2.30      8.59 o
  -3  -5  22        1.52        6.61     11.53 o
  -2  -5  22        0.30       -1.59     10.40 o
  -1  -5  22        9.38       14.97      6.89 o
   0  -5  22        2.14        7.84      7.33 o
   1  -5  22       20.44        7.57      6.91 o
  -5  -4  22       34.70       19.26      8.36 o
  -4  -4  22        3.80       14.61      7.07 o
  -3  -4  22        0.29        6.61      3.56 o
  -2  -4  22      107.63       89.63     20.62 o
  -1  -4  22       12.61       12.13      8.98 o
   0  -4  22       41.77       48.09      9.65 o
   1  -4  22       18.19       16.30      6.88 o
   2  -4  22       61.40       62.14      8.30 o
  -5  -3  22        0.23        8.23      6.75 o
  -4  -3  22       15.68       10.29      5.00 o
  -3  -3  22       33.37       41.01      3.87 o
  -2  -3  22        3.04        1.89     11.16 o
  -1  -3  22       97.19       87.24      5.38 o
   0  -3  22       52.64       50.57      8.44 o
   1  -3  22       46.04       49.59     16.67 o
   2  -3  22       10.68        9.23      4.81 o
   3  -3  22       41.54       43.33      6.16 o
  -5  -2  22       19.08       -5.70      9.89 o
  -4  -2  22       31.30       35.98      5.18 o
  -3  -2  22        3.44        5.54      4.19 o
  -2  -2  22        9.90        9.30      2.63 o
  -1  -2  22       39.70       34.60     10.20 o
   0  -2  22        6.21       15.12      2.69 o
   1  -2  22       68.44       66.17      3.67 o
   2  -2  22       29.56       30.84      6.44 o
   3  -2  22       36.64       43.04      9.79 o
   4  -2  22        4.43       22.69      7.52 o
  -5  -1  22        1.35       -7.24      6.84 o
  -4  -1  22       11.18        6.50      2.70 o
  -3  -1  22      116.39      103.27      3.89 o
  -2  -1  22       70.75       55.89      3.81 o
  -1  -1  22       62.75       64.69      7.00 o
   0  -1  22       10.55       20.06      6.36 o
   1  -1  22       11.00        9.47      2.20 o
   2  -1  22       73.06       74.02     11.69 o
   3  -1  22       50.40       58.97      5.16 o
   4  -1  22       18.25       12.95      6.08 o
  -5   0  22        4.41        9.73      6.46 o
  -4   0  22       18.53       19.62      5.75 o
  -3   0  22        0.26       12.78      4.74 o
  -2   0  22       53.66       54.03      8.37 o
  -1   0  22       34.59       35.04      2.36 o
   0   0  22        2.68        6.23      2.38 o
   1   0  22       47.68       45.86      2.61 o
   2   0  22       28.27       31.45      5.09 o
   3   0  22       27.26       33.39      5.67 o
   4   0  22        4.57        0.58     11.54 o
   5   0  22        6.66        1.47      4.89 o
  -4   1  22        1.74        9.56      5.89 o
  -3   1  22      136.21      147.17      7.70 o
  -2   1  22      123.10      130.59      6.93 o
  -1   1  22      275.26      265.97      5.72 o
   0   1  22       27.43       28.50      2.39 o
   1   1  22      114.66      113.90      3.80 o
   2   1  22      459.50      493.42     11.34 o
   3   1  22       26.93       23.01      3.46 o
   4   1  22       69.93       75.13      5.57 o
   5   1  22       16.47       23.73      6.59 o
  -4   2  22        1.50       -5.50      6.10 o
  -3   2  22       14.51       11.81      5.31 o
  -2   2  22        3.87       19.03      4.93 o
  -1   2  22       59.98       54.24      1.79 o
   0   2  22      461.31      535.48     20.34 o
   1   2  22      109.05      104.62      3.95 o
   2   2  22       15.00       15.21      2.45 o
   3   2  22      131.74      122.87      4.41 o
   4   2  22      181.84      174.28      5.59 o
   5   2  22       44.82       43.72      5.74 o
   6   2  22        5.24        6.55      6.18 o
  -3   3  22        1.47        5.70      6.27 o
  -2   3  22       62.46       55.12      6.76 o
  -1   3  22        3.72        6.67      4.78 o
   0   3  22      191.82      215.21      5.00 o
   1   3  22      195.96      199.86      4.66 o
   2   3  22       79.08       83.18      3.26 o
   3   3  22       17.30       15.66      5.33 o
   4   3  22        7.97        5.66      3.18 o
   5   3  22       27.46       22.96      5.20 o
   6   3  22       36.72       54.49     13.33 o
  -2   4  22      125.47      131.55     10.76 o
  -1   4  22        0.35       -0.76      6.46 o
   0   4  22       30.76       39.93      4.50 o
   1   4  22       37.12       36.86      4.08 o
   2   4  22       47.78       43.08      3.35 o
   3   4  22       76.09       83.29      4.76 o
   4   4  22       67.61       55.54      4.69 o
   5   4  22        5.36        6.01      7.03 o
   6   4  22        5.93        7.13      6.48 o
  -1   5  22       58.72       41.91      9.30 o
   0   5  22       17.14       15.79      4.72 o
   1   5  22        9.17        7.25      4.83 o
   2   5  22       62.59       61.52      7.21 o
   3   5  22        5.41       -1.13      3.88 o
   4   5  22        8.19        2.59      4.03 o
   5   5  22       46.51       47.90     14.22 o
   0   6  22        5.19       18.67      7.98 o
   1   6  22       34.59       34.14     12.31 o
   2   6  22        2.81       -6.32      5.84 o
   3   6  22       19.53       30.03      5.88 o
   4   6  22       23.23       22.95     21.50 o
   5   6  22       19.93       15.98      6.20 o
   3   7  22       52.46       52.31     11.18 o
  -4  -5  23        8.01       12.00      8.99 o
  -3  -5  23        3.58        4.83      6.16 o
  -2  -5  23        3.86        0.00      8.16 o
  -1  -5  23       40.69       20.87     11.68 o
   0  -5  23        2.45       -6.02      6.68 o
  -5  -4  23        5.17        6.30      7.62 o
  -4  -4  23        3.44       -9.71      6.48 o
  -3  -4  23       21.12       20.32      7.04 o
  -2  -4  23        2.94       -1.15      4.85 o
  -1  -4  23       41.24       37.64      5.44 o
   0  -4  23        2.73       -0.20      5.97 o
   1  -4  23        5.91       -4.74      5.92 o
   2  -4  23       29.13       49.98     20.05 o
  -5  -3  23       10.13       -1.12      5.87 o
  -4  -3  23       20.45       27.16      5.33 o
  -3  -3  23        2.65        1.62      3.27 o
  -2  -3  23       25.88       24.70      6.80 o
  -1  -3  23       31.04       27.93      4.63 o
   0  -3  23       70.20       71.35      5.63 o
   1  -3  23        4.01       -1.64     12.83 o
   2  -3  23        3.54       12.48      4.83 o
   3  -3  23       11.38        6.40      6.58 o
  -5  -2  23        9.40       13.56      5.41 o
  -4  -2  23       43.22       41.21      6.21 o
  -3  -2  23       10.66       12.15      3.61 o
  -2  -2  23      120.09      115.57      4.71 o
  -1  -2  23       19.35        9.99      4.25 o
   0  -2  23      127.71      133.29      5.17 o
   1  -2  23       85.67       84.31      4.25 o
   2  -2  23      168.53      192.92     13.96 o
   3  -2  23        8.06       13.33      5.18 o
   4  -2  23        2.82        0.00     13.62 o
  -5  -1  23        6.47        4.93      7.05 o
  -4  -1  23       13.11       13.49      9.12 o
  -3  -1  23       32.10       26.18      3.17 o
  -2  -1  23        5.74       10.38      5.45 o
  -1  -1  23        2.05        7.38      4.01 o
   0  -1  23      106.56      121.58      5.01 o
   1  -1  23       16.04       14.87      2.51 o
   2  -1  23        7.69        9.12      6.39 o
   3  -1  23       14.06        9.23      8.76 o
   4  -1  23        8.11       10.69      4.79 o
  -5   0  23        7.52        7.62      8.00 o
  -4   0  23        8.54        3.43      5.50 o
  -3   0  23       90.86      113.81      7.07 o
  -2   0  23      114.11      126.09      5.62 o
  -1   0  23       12.34       18.39      2.25 o
   0   0  23       10.83       14.76      2.40 o
   1   0  23       71.44       73.02      5.70 o
   2   0  23        3.70        2.65      2.89 o
   3   0  23        5.76        9.30      3.57 o
   4   0  23        8.39       -0.87      8.86 o
   5   0  23       20.62       14.94     10.78 o
  -4   1  23        1.51        3.43      5.71 o
  -3   1  23       20.07       22.80      5.54 o
  -2   1  23      182.03      168.67      7.89 o
  -1   1  23       76.95       76.04      3.41 o
   0   1  23        2.18        7.25      2.25 o
   1   1  23       28.47       31.45      3.75 o
   2   1  23       38.95       30.43      7.67 o
   3   1  23      272.03      266.83     21.70 o
   4   1  23       12.58        5.29      4.36 o
   5   1  23       10.60       13.57      5.05 o
  -4   2  23       43.63       31.54      8.21 o
  -3   2  23        7.29       -3.43      5.31 o
  -2   2  23        6.73        9.90      4.95 o
  -1   2  23       74.47       65.54      3.47 o
   0   2  23      120.81      130.45     13.59 o
   1   2  23      153.62      145.27      7.50 o
   2   2  23        6.73       -0.28      2.38 o
   3   2  23       12.08       14.18      3.50 o
   4   2  23       37.41       34.34     11.72 o
   5   2  23       36.16       42.07      7.12 o
  -3   3  23       30.29       32.65      7.41 o
  -2   3  23        7.66       12.19      5.70 o
  -1   3  23       19.05       34.08      6.61 o
   0   3  23      267.35      281.61     15.59 o
   1   3  23      119.68      119.33      3.84 o
   2   3  23       96.88       93.25      6.33 o
   3   3  23      134.24      127.27     17.91 o
   4   3  23       20.84       16.42      3.41 o
   5   3  23       10.18        9.24      4.96 o
   6   3  23       26.99       28.33      6.09 o
  -2   4  23       59.59       65.85      8.95 o
  -1   4  23        2.54        5.70      7.05 o
   0   4  23        0.54        5.79      4.38 o
   1   4  23        0.54        3.45      2.55 o
   2   4  23       19.85       15.75      3.38 o
   3   4  23       17.26       16.68      3.52 o
   4   4  23        9.73        6.34      6.07 o
   5   4  23        6.64        7.91      8.76 o
  -1   5  23        0.69       -6.67      8.19 o
   0   5  23       33.75       38.87      5.63 o
   1   5  23       20.66       -8.40     10.88 o
   2   5  23       51.40       47.53      4.11 o
   3   5  23       12.06       12.65      8.94 o
   4   5  23       21.60       20.18      6.42 o
   5   5  23        5.04        0.06      1.87 o
   0   6  23        2.91        3.96     13.73 o
   1   6  23       22.66       22.92      5.55 o
   2   6  23       37.63       63.47      7.62 o
   3   6  23       31.28       33.65      7.77 o
   4   6  23       26.28       34.82     16.80 o
   5   6  23        2.64        6.35      6.11 o
  -3  -5  24        6.28        1.08      8.69 o
  -2  -5  24        3.00       -2.56      7.99 o
  -1  -5  24        5.57       -3.99      6.32 o
   0  -5  24        8.26       10.38     10.69 o
  -4  -4  24        0.05        6.88      7.81 o
  -3  -4  24       30.24       31.03      6.40 o
  -2  -4  24        9.78       11.42      7.42 o
  -1  -4  24       22.03       30.35      5.46 o
   0  -4  24        0.23       -7.92      8.30 o
   1  -4  24       14.32       11.73     11.39 o
  -5  -3  24       30.86       23.47      6.82 o
  -4  -3  24       15.30        8.53     14.01 o
  -3  -3  24        0.56        0.29      3.96 o
  -2  -3  24       12.91       14.40      6.82 o
  -1  -3  24       64.57       71.74      5.44 o
   0  -3  24       79.87       97.18      8.76 o
   1  -3  24       35.06       25.37      3.72 o
   2  -3  24        7.24       10.11      5.16 o
  -5  -2  24        2.86       16.63     20.80 o
  -4  -2  24       39.87       50.67      6.93 o
  -3  -2  24       23.49       24.48      3.33 o
  -2  -2  24        2.50       -1.82      3.19 o
  -1  -2  24        1.54        2.97      7.31 o
   0  -2  24        9.23       17.81      3.08 o
   1  -2  24       12.80        6.58      3.06 o
   2  -2  24        2.72       11.18      4.94 o
   3  -2  24       16.00        5.99     11.23 o
  -5  -1  24        0.31        0.76      7.96 o
  -4  -1  24        6.53        8.72      5.87 o
  -3  -1  24        1.92        2.38      2.11 o
  -2  -1  24      188.11      174.04     11.96 o
  -1  -1  24       19.88       24.75      7.00 o
   0  -1  24       17.06       18.36      2.67 o
   1  -1  24        2.25        2.91     11.25 o
   2  -1  24       62.28       56.92      9.70 o
   3  -1  24        1.64        6.89      5.79 o
   4  -1  24       17.94       10.77      5.20 o
  -4   0  24        0.22        4.00      8.02 o
  -3   0  24       56.98       76.08      6.74 o
  -2   0  24        9.76        1.24      4.27 o
  -1   0  24      113.35      118.82      4.41 o
   0   0  24       58.85       65.16      3.00 o
   1   0  24       20.99       22.08      2.70 o
   2   0  24       95.12       85.67      5.63 o
   3   0  24       34.31       32.93      4.93 o
   4   0  24        4.64        1.53      5.88 o
   5   0  24        0.22        3.23      5.60 o
  -4   1  24        6.31       13.68      6.63 o
  -3   1  24        7.53        1.12      5.10 o
  -2   1  24        7.91        0.00      1.90 o
  -1   1  24        2.08        2.12      2.66 o
   0   1  24        5.80        2.37      5.62 o
   1   1  24       24.51       28.02      7.04 o
   2   1  24        5.39        3.73      5.32 o
   3   1  24       16.43       17.01      3.76 o
   4   1  24       15.69       21.31      4.93 o
   5   1  24        2.25        5.30      6.50 o
  -3   2  24       14.20       13.37      5.96 o
  -2   2  24       29.34       14.61      5.70 o
  -1   2  24      141.72      127.10      3.42 o
   0   2  24       26.61       29.23      4.32 o
   1   2  24        1.19       -2.88      2.35 o
   2   2  24       70.02       71.66      6.80 o
   3   2  24      184.83      159.10     16.98 o
   4   2  24        8.43        8.87      4.52 o
   5   2  24       26.34       32.35      7.53 o
  -3   3  24       51.00       48.57      8.08 o
  -2   3  24       43.74       47.05      6.63 o
  -1   3  24       20.52       13.89      6.08 o
   0   3  24       83.29       83.99      3.59 o
   1   3  24      204.79      167.83      5.73 o
   2   3  24      195.75      202.22      6.50 o
   3   3  24       31.96       29.78      3.73 o
   4   3  24       16.39       22.26      3.72 o
   5   3  24       60.52       82.23      7.08 o
  -2   4  24       14.09       33.92      8.36 o
  -1   4  24       56.13       47.24      8.34 o
   0   4  24       10.77       14.99      3.13 o
   1   4  24       22.99       16.90      2.93 o
   2   4  24       32.48       30.34      4.52 o
   3   4  24       88.78       95.05      5.39 o
   4   4  24        9.36       10.91      4.11 o
   5   4  24        2.88       -3.68     14.15 o
  -1   5  24       17.98       19.75      9.09 o
   0   5  24        2.05       -5.60      4.84 o
   1   5  24       41.27       37.52     14.03 o
   2   5  24       27.96       25.69      5.82 o
   3   5  24       32.94       21.82      4.67 o
   4   5  24        1.26       -5.89      9.60 o
   5   5  24        2.65        4.29      6.63 o
   1   6  24        4.44       -4.72      5.08 o
   2   6  24       71.49       56.14     14.70 o
   3   6  24       15.35       17.42      8.57 o
   4   6  24        3.62        6.95      5.69 o
  -3  -5  25        6.07       14.82      8.40 o
  -2  -5  25        3.70       -2.37      6.47 o
  -1  -5  25        4.02        2.43      6.97 o
  -4  -4  25        2.80        5.90      7.45 o
  -3  -4  25       20.81       17.71      8.59 o
  -2  -4  25        8.53        9.41      4.93 o
  -1  -4  25        3.43       -3.16      6.00 o
   0  -4  25        0.84        0.83     15.15 o
   1  -4  25        5.72        4.53      8.58 o
  -4  -3  25       11.50       25.80     10.01 o
  -3  -3  25       24.44       30.04      7.31 o
  -2  -3  25        4.29        5.75      8.65 o
  -1  -3  25       11.65        9.38      8.30 o
   0  -3  25        1.09       -0.02      3.50 o
   1  -3  25       21.09       29.19      6.20 o
   2  -3  25        3.57       -4.90      5.07 o
  -4  -2  25        3.95        5.81      4.42 o
  -3  -2  25       21.67       19.05      9.67 o
  -2  -2  25       23.78       17.07      3.73 o
  -1  -2  25        2.07        5.89      3.73 o
   0  -2  25       20.22       24.26      3.68 o
   1  -2  25      117.25      126.94      5.05 o
   2  -2  25        1.74        6.37      5.00 o
   3  -2  25        9.85        4.33      5.20 o
  -4  -1  25        7.91       18.31      6.27 o
  -3  -1  25        7.28        4.38      3.62 o
  -2  -1  25       25.46       18.80      2.66 o
  -1  -1  25       46.80       26.92      4.13 o
   0  -1  25       10.68        7.98      2.69 o
   1  -1  25        7.17        4.13      3.06 o
   2  -1  25       12.47        7.01      3.61 o
   3  -1  25       47.44       57.09      5.83 o
   4  -1  25        5.36        0.53      5.39 o
  -4   0  25        2.18       15.05      6.42 o
  -3   0  25        5.40        5.90      5.37 o
  -2   0  25       64.21       71.18     13.73 o
  -1   0  25       50.21       48.22      3.04 o
   0   0  25       18.60       31.89      2.69 o
   1   0  25        2.54        4.60      2.48 o
   2   0  25        3.21        4.94      3.23 o
   3   0  25        9.48        7.04      5.50 o
   4   0  25        2.50        9.38      4.91 o
  -4   1  25        0.15      -11.62      8.19 o
  -3   1  25       30.03       32.17      6.27 o
  -2   1  25       52.13       53.72      5.87 o
  -1   1  25       54.43       49.38      8.22 o
   0   1  25        1.83        0.57      2.28 o
   1   1  25      116.57      118.50      4.44 o
   2   1  25      265.50      250.98      8.16 o
   3   1  25        1.05        0.18      3.49 o
   4   1  25        2.80       -1.35      4.76 o
   5   1  25       12.89        6.14      5.44 o
  -3   2  25       13.94        4.40      6.13 o
  -2   2  25       33.39       14.51      5.58 o
  -1   2  25        1.42       -3.73      2.49 o
   0   2  25       61.87       69.74      2.92 o
   1   2  25       25.48       25.64      3.12 o
   2   2  25        4.35       10.41      2.84 o
   3   2  25       12.59       14.59      3.50 o
   4   2  25       60.70       53.87      5.71 o
   5   2  25        8.67       -6.53      4.36 o
  -2   3  25        1.52       -1.71      5.90 o
  -1   3  25       32.34       40.31      7.89 o
   0   3  25      232.65      242.96      8.57 o
   1   3  25        5.37       -1.60      2.54 o
   2   3  25        7.72        4.18      3.01 o
   3   3  25       24.20       22.95      3.93 o
   4   3  25       22.61       11.86      4.06 o
   5   3  25        9.11        2.68      5.13 o
  -2   4  25       62.96       51.11     14.02 o
  -1   4  25       12.40       13.49      8.51 o
   0   4  25       59.47       68.44      4.27 o
   1   4  25        5.92       -0.49      8.94 o
   2   4  25       26.94       25.22      7.20 o
   3   4  25       33.94       29.23      9.09 o
   4   4  25        0.39        0.24      4.20 o
   5   4  25        4.09        8.71      9.26 o
   0   5  25       11.00        1.94      5.90 o
   1   5  25       19.51       10.35      5.24 o
   2   5  25       17.00       18.90     12.95 o
   3   5  25        6.24        8.53      8.36 o
   4   5  25        0.01        4.60     11.31 o
   5   5  25       17.35       19.59     18.01 o
   1   6  25        5.57       23.34      7.98 o
   2   6  25       18.06        6.75      7.10 o
   3   6  25        6.32       -3.79     16.97 o
   4   6  25       26.33       29.28      9.71 o
  -3  -4  26       15.55       15.79      8.55 o
  -2  -4  26        1.70        3.35      9.72 o
  -1  -4  26       13.30       21.13      8.83 o
   0  -4  26        7.07       -6.83      6.11 o
  -4  -3  26        7.40       -5.50      6.29 o
  -3  -3  26        4.25        1.88      7.52 o
  -2  -3  26        1.01        6.09      5.63 o
  -1  -3  26        5.58        4.88      4.65 o
   0  -3  26        7.43       12.25      3.70 o
   1  -3  26        3.25       -7.83      5.79 o
   2  -3  26        3.62        2.01      4.95 o
  -4  -2  26       24.95       13.35      4.71 o
  -3  -2  26       43.96       42.70      5.72 o
  -2  -2  26       12.99       12.67      3.94 o
  -1  -2  26       14.43       11.33      6.00 o
   0  -2  26       20.59       28.70      3.60 o
   1  -2  26       29.48       33.23      3.52 o
   2  -2  26       14.24       32.46      7.35 o
   3  -2  26        8.88       17.71      5.34 o
  -4  -1  26        0.55        9.14      6.10 o
  -3  -1  26        2.51        6.75      2.88 o
  -2  -1  26       19.35       17.38      2.74 o
  -1  -1  26        1.38        2.34      2.75 o
   0  -1  26        1.69       -4.32      2.88 o
   1  -1  26       18.09       10.96      2.95 o
   2  -1  26        1.02       -0.96      3.76 o
   3  -1  26        0.40        2.67      4.93 o
   4  -1  26        5.09       -1.64      5.46 o
  -4   0  26       11.47       15.26      6.48 o
  -3   0  26        4.11        1.50      5.49 o
  -2   0  26       14.88        9.00      8.88 o
  -1   0  26       61.82       50.48      7.85 o
   0   0  26       59.26       71.66      5.41 o
   1   0  26       73.22       57.57      3.51 o
   2   0  26       18.03       20.76      7.22 o
   3   0  26       11.07       19.08      5.00 o
   4   0  26        0.94        5.11      4.99 o
  -3   1  26        4.37        1.50      6.08 o
  -2   1  26        0.60        7.39      4.95 o
  -1   1  26        6.01        8.63      2.69 o
   0   1  26        7.67       16.06      3.15 o
   1   1  26       13.58       14.35      2.75 o
   2   1  26       16.91       22.26      7.58 o
   3   1  26        4.10        8.52     10.49 o
   4   1  26        0.39        7.21      5.04 o
  -3   2  26        0.24        4.57      6.86 o
  -2   2  26        4.09        8.72      5.71 o
  -1   2  26       75.75       66.73      4.79 o
   0   2  26       39.90       39.33      5.05 o
   1   2  26       32.32       28.85      4.04 o
   2   2  26       69.26       78.45      4.63 o
   3   2  26        2.14        5.16      8.68 o
   4   2  26       41.09       50.77     14.87 o
   5   2  26       20.25       20.56      5.20 o
  -2   3  26        1.13        5.90      7.05 o
  -1   3  26       10.29       12.57      6.86 o
   0   3  26       26.82       24.38      4.74 o
   1   3  26        7.61        5.75      3.22 o
   2   3  26       21.58       30.59      5.16 o
   3   3  26       19.69       16.97      4.33 o
   4   3  26       47.26       51.57      6.10 o
   5   3  26        4.13        3.27     13.77 o
  -1   4  26        4.16        4.00      7.62 o
   0   4  26       18.76       33.92     10.61 o
   1   4  26        1.56        7.79      4.81 o
   2   4  26       51.24       39.51      6.06 o
   3   4  26        8.21        6.41      3.83 o
   4   4  26        7.68        7.23      5.13 o
   5   4  26        4.48       -3.67      7.12 o
   0   5  26       15.03       21.10      8.22 o
   1   5  26       36.64       34.63      5.87 o
   2   5  26       10.24       13.76      6.34 o
   3   5  26        3.30       10.20      5.76 o
   4   5  26        8.95       14.09     18.88 o
   3   6  26       34.71        7.62      9.37 o
  -3  -4  27       18.32       21.51      8.95 o
  -2  -4  27        4.35       11.07      9.37 o
  -1  -4  27        1.79        3.68     19.54 o
   0  -4  27        3.28       -2.48      7.30 o
  -4  -3  27       16.36       32.02      7.50 o
  -3  -3  27        7.02        1.07      8.30 o
  -2  -3  27        6.50       13.49      6.69 o
  -1  -3  27       43.58       44.52     15.94 o
   0  -3  27       25.06       31.85     10.56 o
   1  -3  27        3.03        4.84      9.07 o
  -4  -2  27       23.88       39.63     26.95 o
  -3  -2  27        9.48       17.02      5.70 o
  -2  -2  27        2.19       -9.63      6.42 o
  -1  -2  27        4.01        7.60      4.38 o
   0  -2  27        1.51        6.22      3.75 o
   1  -2  27       28.81       36.10      3.89 o
   2  -2  27        2.55       15.09      6.98 o
  -4  -1  27        8.65       23.47      7.22 o
  -3  -1  27       15.21       22.14      7.44 o
  -2  -1  27        1.86        2.92      4.25 o
  -1  -1  27        0.92        0.67      2.90 o
   0  -1  27        5.83        4.89      3.29 o
   1  -1  27        1.50        3.35      3.34 o
   2  -1  27        4.18        5.46      4.70 o
   3  -1  27       11.68       12.48      5.32 o
  -4   0  27        4.52       18.90      8.40 o
  -3   0  27        2.21       -8.60      5.73 o
  -2   0  27        4.24        3.80      2.74 o
  -1   0  27        8.65        6.01      2.49 o
   0   0  27       14.13       13.74      2.82 o
   1   0  27        1.17       -0.33      2.88 o
   2   0  27        9.97       13.08      3.99 o
   3   0  27        5.08        1.15      6.92 o
   4   0  27        3.85        5.85     14.46 o
  -3   1  27        0.66       16.80      6.34 o
  -2   1  27        7.83       11.62      5.37 o
  -1   1  27       10.21        9.36      2.74 o
   0   1  27        2.92        1.53      4.08 o
   1   1  27       52.47       45.77      4.05 o
   2   1  27       10.72       15.82      8.74 o
   3   1  27       24.23       36.81      4.44 o
   4   1  27        8.24        9.13      4.88 o
  -3   2  27        8.13       -6.67      7.98 o
  -2   2  27       14.31        7.62      5.87 o
  -1   2  27       19.13       16.49      3.05 o
   0   2  27       21.31       29.08     12.04 o
   1   2  27        1.07       -2.75      4.18 o
   2   2  27       27.13       22.91      3.67 o
   3   2  27        1.23       11.31      5.35 o
   4   2  27        7.51       10.89      4.87 o
  -2   3  27        4.99       12.57      6.67 o
  -1   3  27        3.58        0.57      6.90 o
   0   3  27        1.29        6.43      3.29 o
   1   3  27       34.37       32.32      5.56 o
   2   3  27        7.39       11.34      3.71 o
   3   3  27        5.26        4.43      3.51 o
   4   3  27       13.70        6.56     12.77 o
   5   3  27        0.74        3.98      9.69 o
  -1   4  27        6.75       17.49      9.12 o
   0   4  27       48.94       59.59      6.82 o
   1   4  27        1.52       -7.01      4.68 o
   2   4  27        2.95       -4.41     17.90 o
   3   4  27       13.78       20.88      5.08 o
   4   4  27        2.19        1.74      9.04 o
   0   5  27       10.78       16.02     11.60 o
   1   5  27       28.89       24.91      7.81 o
   2   5  27        0.57       -1.90     10.48 o
   3   5  27        3.28      -12.10      8.07 o
   4   5  27        2.45       -2.15      6.50 o
  -2  -4  28       34.39       32.32     10.51 o
  -1  -4  28        5.03       -6.10     13.51 o
  -3  -3  28        8.30       16.40      5.61 o
  -2  -3  28        6.55       19.26      8.23 o
  -1  -3  28        4.50        4.17      4.77 o
   0  -3  28        1.46       -2.46      7.71 o
   1  -3  28        7.13       14.38      6.65 o
  -3  -2  28       35.34       52.56      5.65 o
  -2  -2  28       37.97       51.07      6.25 o
  -1  -2  28       19.48       22.99      6.27 o
   0  -2  28        4.05        4.86      3.59 o
   1  -2  28        2.39        0.69      3.48 o
   2  -2  28        9.28       16.37      7.91 o
  -3  -1  28       15.73       17.03     10.46 o
  -2  -1  28       13.30       17.57      4.94 o
  -1  -1  28       20.35       29.71      6.32 o
   0  -1  28       14.16       16.17      3.30 o
   1  -1  28        9.11       12.00      8.18 o
   2  -1  28        1.91        0.59      4.90 o
   3  -1  28       16.42       17.75      5.63 o
  -3   0  28        6.57       14.61      6.23 o
  -2   0  28        7.72       16.24      5.33 o
  -1   0  28        7.59        7.88      5.99 o
   0   0  28       75.98      108.52      4.66 o
   1   0  28        4.43        4.45      3.89 o
   2   0  28        1.33       -0.55      4.31 o
   3   0  28        6.06       10.58      5.90 o
   4   0  28       11.04       20.93      6.11 o
  -3   1  28       11.61       15.47      6.63 o
  -2   1  28        1.40        4.00      5.90 o
  -1   1  28       22.35       16.31      3.31 o
   0   1  28        0.22       -4.67      3.11 o
   1   1  28        0.39       -1.79      4.76 o
   2   1  28        3.05        0.67      3.56 o
   3   1  28       31.33       41.54      7.47 o
   4   1  28        4.24       -3.10      5.40 o
  -2   2  28        4.08        0.00      1.90 o
  -1   2  28        2.59       -0.59      3.06 o
   0   2  28       17.41       28.63     10.86 o
   1   2  28       31.47       29.42      8.50 o
   2   2  28        0.21        0.58      4.10 o
   3   2  28        9.00       10.42      8.50 o
   4   2  28       11.85       14.84      5.55 o
  -2   3  28        1.30       -3.43     12.55 o
  -1   3  28       15.96       26.65      7.98 o
   0   3  28       12.41       16.20      3.63 o
   1   3  28        5.67       -3.62     10.88 o
   2   3  28       17.58       19.62      3.67 o
   3   3  28        6.89       12.19      4.08 o
   4   3  28        0.05        2.14      4.93 o
  -1   4  28        8.99      -13.68     10.82 o
   0   4  28       15.11       18.29      5.59 o
   1   4  28       10.42       13.17      5.21 o
   2   4  28       20.13       33.53      7.76 o
   3   4  28        6.49        7.73     10.74 o
   4   4  28       10.98        1.76     11.45 o
   1   5  28        0.23        3.31      6.73 o
   2   5  28       19.20       26.34      9.25 o
   3   5  28        0.89       -1.22     11.61 o
  -2  -3  29        5.99      -10.70      8.40 o
  -1  -3  29        6.53       21.51      8.57 o
   0  -3  29        1.87       -1.23      5.70 o
  -3  -2  29       36.55       37.38     13.70 o
  -2  -2  29       40.14       50.83      6.98 o
  -1  -2  29        4.38       -1.06      5.38 o
   0  -2  29       19.84       34.32      6.32 o
   1  -2  29        7.53       21.65      7.23 o
   2  -2  29       33.68       37.44     15.99 o
  -3  -1  29        4.35        3.77      3.80 o
  -2  -1  29       25.98       36.66      6.37 o
  -1  -1  29        5.56       20.92      4.60 o
   0  -1  29        4.42       11.78      6.89 o
   1  -1  29        2.11        3.28      3.90 o
   2  -1  29        0.69        3.45      5.62 o
   3  -1  29       16.61       15.41      6.23 o
  -3   0  29        5.08        9.90      6.86 o
  -2   0  29       28.94       39.12     11.31 o
  -1   0  29        4.10        9.02      4.11 o
   0   0  29       16.07       22.19      4.79 o
   1   0  29        6.75       14.25      5.45 o
   2   0  29       28.38       27.95     10.29 o
   3   0  29        2.22        2.21      6.56 o
  -3   1  29       11.31        7.62      9.52 o
  -2   1  29       22.78       21.75      6.70 o
  -1   1  29        4.74        1.56      3.27 o
   0   1  29       56.05       76.42      5.51 o
   1   1  29       18.80       27.29      3.84 o
   2   1  29        6.44        8.53      3.90 o
   3   1  29       21.04       19.72      5.56 o
   4   1  29        6.79       10.21      7.26 o
  -2   2  29       32.08       29.87      6.78 o
  -1   2  29        5.25        9.15      5.22 o
   0   2  29       18.97       21.75      9.26 o
   1   2  29        4.25        3.78     11.71 o
   2   2  29        9.89       20.91      4.97 o
   3   2  29       13.63       20.36      4.54 o
   4   2  29       23.38       18.64      5.92 o
  -1   3  29       10.73       10.25      8.74 o
   0   3  29        4.06        1.35      9.75 o
   1   3  29        6.38        1.54      4.80 o
   2   3  29        4.03        0.85     15.88 o
   3   3  29        2.08        9.66      7.79 o
   4   3  29       12.33       11.81      5.78 o
   0   4  29       20.00        4.93     11.60 o
   1   4  29        5.46       -5.07      8.84 o
   2   4  29        1.68       -2.98      5.63 o
   3   4  29        8.13        3.03     21.41 o
  -2  -3  30        8.24       20.20     11.03 o
  -1  -3  30       41.84       64.65      7.96 o
  -2  -2  30        2.67        5.03      6.17 o
  -1  -2  30        7.53        3.68      5.20 o
   0  -2  30        2.72        8.37      4.14 o
   1  -2  30        3.05       -6.14      6.00 o
  -3  -1  30        8.59       12.63      4.48 o
  -2  -1  30       12.78       14.48      6.69 o
  -1  -1  30       15.76       23.45      5.34 o
   0  -1  30        4.64        8.53     10.19 o
   1  -1  30        3.94        5.53      4.01 o
   2  -1  30        6.00        8.63      9.65 o
  -2   0  30        3.54       -5.98      3.99 o
  -1   0  30        4.42        5.48      8.30 o
   0   0  30       42.85       54.93      8.50 o
   1   0  30        4.06        8.52      4.39 o
   2   0  30       42.55       60.16      6.22 o
   3   0  30        3.82       18.08      6.05 o
  -2   1  30        4.24       16.80      6.90 o
  -1   1  30        0.66       -0.84     10.82 o
   0   1  30       21.45       26.97      4.86 o
   1   1  30        2.03        9.61      5.31 o
   2   1  30       33.48       36.58      5.37 o
   3   1  30       12.93       16.19      5.28 o
  -2   2  30       15.82        4.00     10.88 o
  -1   2  30        5.86       11.66     10.48 o
   0   2  30        3.82       -2.20      3.96 o
   1   2  30        0.50        6.87      5.13 o
   2   2  30       15.10        8.24      6.13 o
   3   2  30       26.47       32.70      5.92 o
  -1   3  30        3.83        5.50      8.15 o
   0   3  30        1.52       14.28      4.76 o
   1   3  30        1.03       -5.17      4.84 o
   2   3  30        8.45       -4.74     21.39 o
   3   3  30        9.65       12.66      5.42 o
   1   4  30        4.26       -4.29      6.69 o
   2   4  30       55.88       38.76      7.24 o
   3   4  30        5.30       11.87      9.92 o
  -2  -2  31       14.66       20.05      6.82 o
  -1  -2  31       11.04       13.05      5.33 o
   0  -2  31        0.39        8.62     12.66 o
  -2  -1  31       17.34       23.07      7.37 o
  -1  -1  31        1.50        2.33     10.75 o
   0  -1  31        0.50        2.95      4.78 o
   1  -1  31        1.70        4.69      4.25 o
   2  -1  31        9.73        1.31      5.86 o
  -2   0  31        2.98        0.00      4.38 o
  -1   0  31       15.60       25.79     10.41 o
   0   0  31       12.51       28.15      5.20 o
   1   0  31       24.84       37.27      5.42 o
   2   0  31        0.97        7.63      5.24 o
  -2   1  31       27.59       52.71      7.81 o
  -1   1  31       10.96        9.00      4.15 o
   0   1  31       71.68       92.50      7.81 o
   1   1  31        3.23       -3.59     18.19 o
   2   1  31       21.88       21.95     12.44 o
   3   1  31       39.95       57.04      6.50 o
  -1   2  31        9.50       16.80      7.81 o
   0   2  31        2.79        6.32      4.78 o
   1   2  31        0.74       -8.74      5.83 o
   2   2  31        4.71       14.09      5.68 o
   3   2  31       17.37        6.44      5.60 o
   0   3  31        2.57       -1.32      6.50 o
   1   3  31        3.88       -3.10      5.41 o
   2   3  31        8.47        3.87      8.56 o
   3   3  31        6.61       13.92     10.68 o
  -1  -1  32       44.83       62.39      7.12 o
   0  -1  32        1.22       -1.19      4.94 o
   1  -1  32        4.88       21.35      8.11 o
  -1   0  32        1.35        1.24      4.71 o
   0   0  32        2.48        3.26      5.09 o
   1   0  32       11.96        4.46      6.95 o
   2   0  32       13.79       -5.95      6.84 o
  -1   1  32       11.56       17.53      4.79 o
   0   1  32        4.23       -3.16      6.78 o
   1   1  32       19.12       28.56      6.83 o
   2   1  32       18.07       13.88      7.21 o
   0   2  32        5.97       15.58      4.56 o
   1   2  32       39.40       71.81     14.04 o
   2   2  32        4.26        2.19      6.44 o
   1   3  32       13.08       35.54      8.23 o
   2   3  32       25.35       45.54      9.70 o
   0   0  33        3.02       15.57     14.35 o
   1   0  33       15.36       18.40     11.27 o
   0   1  33       33.77       44.60      6.77 o
   1   1  33        8.63        0.18      6.40 o
   1   2  33       29.91       36.38      8.32 o
 
